# Supplementary material for: Crystal structure of the acyclic form of 1-de­oxy-1-[(4-methoxyphenyl)(methyl)amino]-d-fructose
Source: Acta Crystallogr E Crystallogr Commun. 2018 Jan 9;74(Pt 2):127–32. doi: 10.1107/S2056989018000099 (PMC5956321; doi:10.1107/S2056989018000099)
Supplement: Supplementary file 1 [file e-74-00127-sup1.cif]

##############################################################################
#                                                                            #
# This CIF contains the data in a paper accepted for publication in          #
# Acta Crystallographica Section E. It conforms to the requirements of       #
# Notes for Authors for Acta Crystallographica Section E, and has been       #
# peer reviewed under the auspices of the IUCr Commission on Journals.       #
#                                                                            #
# Full details of the Crystallographic Information File format               #
# are given in the paper "The Crystallographic Information File (CIF):       #
# a New Standard Archive File for Crystallography" by S. R. Hall, F. H.      #
# Allen and I. D. Brown [Acta Cryst. (1991), A47, 655-685].                  #
#                                                                            #
# The current version of the core CIF dictionary is obtainable from          #
# ftp://ftp.iucr.org/pub/cif_core.dic.                                       #
#                                                                            #
# Software is freely available for graphical display of the structure(s)     #
# in this CIF. For information consult the CIF software page                 #
# http://www.iucr.org/resources/cif/software.                                #
#                                                                            #
# This file may be used for bona fide research purposes within the           #
# scientific community so long as proper attribution is given to the journal # 
# article from which it was obtained.                                        #
#                                                                            #
##############################################################################
data_I
_database_code_depnum_ccdc_archive 'CCDC 1811885'
_audit_creation_method     SHELXL-2017/1
_journal_date_recd_electronic     2017-12-29
_journal_date_accepted     2018-01-02
_journal_name_full     'Acta Crystallographica, Section E'
_journal_year     2018
_journal_volume     74
_journal_issue      2
_journal_page_first     127
_journal_page_last     132
_journal_paper_category     GO
_journal_paper_doi     10.1107/S2056989018000099
_journal_coeditor_code     QM2121
_publ_contact_author_name     'Valeri V. Mossine'
_publ_contact_author_address
;
Department of Biochemistry
University of Missouri
Columbia, MO 65211
U.S.A.
;
_publ_contact_author_email     'mossinev@missouri.edu'
_publ_contact_author_fax     '1-573-884-4631'
_publ_contact_author_phone     '1-573-882-2608'
_publ_section_title
;
Crystal structure of the acyclic form of
1-deoxy-1-[(4-methoxyphenyl)(methyl)amino]-<i>D</i>-fructose
;
loop_
    _publ_author_name
    _publ_author_footnote
    _publ_author_address
    'Mossine, Valeri V.' .
;
Department of Biochemistry
University of Missouri
Columbia, MO 65211
USA
;
    'Barnes, Charles L.' .
;
Department of Chemistry
University of Missouri
Columbia, MO 65211
USA
;
    'Mawhinney, Thomas P.' .
;
Department of Biochemistry
University of Missouri
Columbia, MO 65211
USA
;
_publ_section_synopsis
;
The monoclinic unit contains a rare acyclic <i>keto</i> tautomer of the amino
sugar involved in the extensive hydrogen-bonding patterns. The acyclic
conformation is a minor species in the compound's solution.
;
_chemical_name_systematic
;
1-Deoxy-1-[(4-methoxyphenyl)(methyl)amino]-<i>D</i>-fructose
;
_chemical_name_common     ?
_chemical_formula_moiety     'C14 H21 N O6'
_chemical_formula_sum     'C14 H21 N O6'
_chemical_formula_iupac     'C14 H21 N O6'
_chemical_formula_weight     299.32
_chemical_melting_point     ?
_shelx_space_group_comment
;
The symmetry employed for this shelxl refinement is uniquely defined
by the following loop, which should always be used as a source of
symmetry information in preference to the above space-group names.
They are only intended as comments.
;
_space_group_crystal_system     monoclinic
_space_group_name_H-M_alt     'P 21'
_space_group_name_Hall     'P 2yb'
loop_
    _space_group_symop_operation_xyz
    'x, y, z'
    '-x, y+1/2, -z'
_cell_length_a     10.8002(15)
_cell_length_b     5.1439(7)
_cell_length_c     13.3931(19)
_cell_angle_alpha     90
_cell_angle_beta     98.3820(10)
_cell_angle_gamma     90
_cell_volume     736.11(18)
_cell_formula_units_Z     2
_cell_measurement_reflns_used     3774
_cell_measurement_theta_min     2.6
_cell_measurement_theta_max     25.8
_cell_measurement_temperature     100(2)
_exptl_crystal_description     Prism
_exptl_crystal_colour     Colourless
_exptl_crystal_size_max     0.350
_exptl_crystal_size_mid     0.150
_exptl_crystal_size_min     0.120
_exptl_crystal_density_diffrn     1.350
_exptl_crystal_density_meas     ?
_exptl_crystal_density_method     ?
_exptl_crystal_F_000     320
_exptl_absorpt_coefficient_mu     0.106
_exptl_absorpt_correction_type     multi-scan
_exptl_absorpt_process_details
;
(SADABS; Sheldrick (2003)
;
_shelx_estimated_absorpt_T_min     0.964
_shelx_estimated_absorpt_T_max     0.987
_exptl_absorpt_correction_T_min     0.88
_exptl_absorpt_correction_T_max     0.99
_diffrn_ambient_temperature     100(2)
_diffrn_radiation_type     MoK\a
_diffrn_radiation_wavelength     0.71073
_diffrn_measurement_device_type     'Bruker APEXII CCD area detector'
_diffrn_measurement_method     'omega scans'
_diffrn_detector_area_resol_mean     ?
_diffrn_reflns_number     8031
_diffrn_reflns_av_R_equivalents     0.0258
_diffrn_reflns_theta_min     1.906
_diffrn_reflns_theta_max     26.372
_diffrn_reflns_theta_full     25.242
_diffrn_measured_fraction_theta_max     0.998
_diffrn_measured_fraction_theta_full     0.999
_diffrn_reflns_limit_h_min     -13
_diffrn_reflns_limit_h_max     13
_diffrn_reflns_limit_k_min     -6
_diffrn_reflns_limit_k_max     6
_diffrn_reflns_limit_l_min     -16
_diffrn_reflns_limit_l_max     16
_diffrn_standards_decay_%     0.0
_refine_special_details     ?
_reflns_number_total     2993
_reflns_number_gt     2788
_reflns_threshold_expression     'I > 2\s(I)'
_refine_ls_structure_factor_coef     Fsqd
_refine_ls_matrix_type     full
_refine_ls_R_factor_all     0.0346
_refine_ls_R_factor_gt     0.0313
_refine_ls_wR_factor_gt     0.0793
_refine_ls_wR_factor_ref     0.0815
_refine_ls_goodness_of_fit_ref     1.044
_refine_ls_restrained_S_all     1.044
_refine_ls_number_reflns     2993
_refine_ls_number_parameters     208
_refine_ls_number_restraints     1
_refine_ls_hydrogen_treatment     mixed
_refine_ls_weighting_scheme     calc
_refine_ls_weighting_details
              'w=1/[\s^2^(Fo^2^)+(0.0443P)^2^+0.0803P] where P=(Fo^2^+2Fc^2^)/3'
_atom_sites_solution_hydrogens     mixed
_atom_sites_solution_primary     ?
_atom_sites_solution_secondary     ?
_refine_ls_shift/su_max     0.000
_refine_ls_shift/su_mean     0.000
_refine_diff_density_max     0.191
_refine_diff_density_min     -0.150
_refine_ls_extinction_method     none
_refine_ls_extinction_coef     .
_refine_ls_abs_structure_details
;
Flack <i>x</i> determined using 1149 quotients
[(<i>I</i>^+^)-(<i>I</i>^-^)]/[(<i>I</i>^+^)+(<i>I</i>^-^)]
(Parsons <i>et al</i>., 2013)
;
_refine_ls_abs_structure_Flack     0.3(5)
loop_
    _atom_type_symbol
    _atom_type_description
    _atom_type_scat_dispersion_real
    _atom_type_scat_dispersion_imag
    _atom_type_scat_source
    C C 0.0033 0.0016 'International Tables Vol C Tables 4.2.6.8 and 6.1.1.4'
    H H 0.0000 0.0000 'International Tables Vol C Tables 4.2.6.8 and 6.1.1.4'
    N N 0.0061 0.0033 'International Tables Vol C Tables 4.2.6.8 and 6.1.1.4'
    O O 0.0106 0.0060 'International Tables Vol C Tables 4.2.6.8 and 6.1.1.4'
_computing_data_collection
;
SMART (Bruker, 1998)
;
_computing_cell_refinement
;
SAINT (Bruker, 1998)
;
_computing_data_reduction
;
SAINT (Bruker, 1998)
;
_computing_structure_solution
;
SHELXS97 (Sheldrick, 2008)
;
_computing_structure_refinement
;
<i>SHELXL2017/1</i> (Sheldrick, 2015)
;
_computing_molecular_graphics
;
X-Seed (Barbour, 2001) and Mercury (Macrae <i>et al.</i>,  2008)
;
_computing_publication_material
;
<i>CIFTAB</i> (Sheldrick, 2008) and publCIF (Westrip, 2010)
;
loop_
    _atom_site_type_symbol
    _atom_site_label
    _atom_site_fract_x
    _atom_site_fract_y
    _atom_site_fract_z
    _atom_site_U_iso_or_equiv
    _atom_site_adp_type
    _atom_site_calc_flag
    _atom_site_occupancy
    _atom_site_disorder_assembly
    _atom_site_disorder_group
    N N1 0.10655(16) 0.5973(4) 0.64477(12) 0.0275(4) Uani d 1 . .
    C C1 0.15040(19) 0.4862(4) 0.74257(15) 0.0267(4) Uani d 1 . .
    H H1A 0.189953 0.316322 0.732685 0.032 Uiso calc 1 . .
    H H1B 0.077318 0.453299 0.777617 0.032 Uiso calc 1 . .
    O O2 0.26415(14) 0.8787(3) 0.79127(12) 0.0321(4) Uani d 1 . .
    C C2 0.24391(18) 0.6543(4) 0.81040(15) 0.0240(4) Uani d 1 . .
    O O3 0.40317(13) 0.6914(3) 0.95778(11) 0.0268(3) Uani d 1 . .
    C C3 0.31015(18) 0.5253(4) 0.90646(15) 0.0229(4) Uani d 1 . .
    H H3 0.352434 0.364549 0.886440 0.027 Uiso calc 1 . .
    O O4 0.13795(14) 0.6653(3) 0.99012(12) 0.0281(3) Uani d 1 . .
    C C4 0.21360(18) 0.4440(4) 0.97432(14) 0.0220(4) Uani d 1 . .
    H H4 0.159267 0.302656 0.940569 0.026 Uiso calc 1 . .
    O O5 0.35348(13) 0.1285(3) 1.06292(11) 0.0270(3) Uani d 1 . .
    C C5 0.27762(17) 0.3493(4) 1.07730(15) 0.0231(4) Uani d 1 . .
    H H5 0.332604 0.491086 1.109907 0.028 Uiso calc 1 . .
    O O6 0.09673(13) 0.0803(3) 1.10474(11) 0.0285(3) Uani d 1 . .
    C C6 0.18494(19) 0.2727(5) 1.14715(15) 0.0285(5) Uani d 1 . .
    H H6A 0.231641 0.204885 1.210924 0.034 Uiso calc 1 . .
    H H6B 0.138815 0.429609 1.163615 0.034 Uiso calc 1 . .
    C C7 0.18576(18) 0.5977(4) 0.57050(15) 0.0250(4) Uani d 1 . .
    C C8 0.2825(2) 0.4181(5) 0.57062(16) 0.0322(5) Uani d 1 . .
    H H8 0.300894 0.301939 0.625936 0.039 Uiso calc 1 . .
    C C9 0.3529(2) 0.4053(5) 0.49151(17) 0.0352(5) Uani d 1 . .
    H H9 0.417860 0.280262 0.493123 0.042 Uiso calc 1 . .
    O O10 0.39239(16) 0.5762(4) 0.32846(12) 0.0437(4) Uani d 1 . .
    C C10 0.3286(2) 0.5736(5) 0.41076(16) 0.0319(5) Uani d 1 . .
    C C11 0.2348(2) 0.7560(5) 0.41043(17) 0.0352(5) Uani d 1 . .
    H H11 0.218288 0.874400 0.355652 0.042 Uiso calc 1 . .
    C C12 0.1644(2) 0.7690(5) 0.48871(16) 0.0316(5) Uani d 1 . .
    H H12 0.100474 0.896471 0.486890 0.038 Uiso calc 1 . .
    C C13 0.0158(2) 0.8065(5) 0.64424(17) 0.0330(5) Uani d 1 . .
    H H13A 0.059076 0.974339 0.646201 0.050 Uiso calc 1 . .
    H H13B -0.027328 0.790523 0.703438 0.050 Uiso calc 1 . .
    H H13C -0.045390 0.795655 0.582714 0.050 Uiso calc 1 . .
    C C14 0.4858(2) 0.3812(7) 0.3254(2) 0.0474(7) Uani d 1 . .
    H H14A 0.551236 0.401318 0.383834 0.071 Uiso calc 1 . .
    H H14B 0.522812 0.399739 0.263176 0.071 Uiso calc 1 . .
    H H14C 0.447653 0.208769 0.327161 0.071 Uiso calc 1 . .
    H H5O 0.430(3) 0.175(7) 1.061(2) 0.050(8) Uiso d 1 . .
    H H4O 0.069(3) 0.643(7) 0.959(2) 0.052(9) Uiso d 1 . .
    H H6O 0.133(3) -0.034(6) 1.078(2) 0.047(8) Uiso d 1 . .
    H H3O 0.368(2) 0.835(6) 0.974(2) 0.041(8) Uiso d 1 . .
loop_
    _atom_site_aniso_label
    _atom_site_aniso_U_11
    _atom_site_aniso_U_22
    _atom_site_aniso_U_33
    _atom_site_aniso_U_12
    _atom_site_aniso_U_13
    _atom_site_aniso_U_23
    N1 0.0270(9) 0.0286(9) 0.0267(9) 0.0036(8) 0.0032(7) 0.0003(7)
    C1 0.0277(11) 0.0254(10) 0.0268(10) -0.0020(9) 0.0032(8) 0.0011(8)
    O2 0.0344(8) 0.0240(8) 0.0372(9) -0.0023(7) 0.0026(7) 0.0027(7)
    C2 0.0207(9) 0.0242(10) 0.0288(10) 0.0003(8) 0.0099(8) -0.0007(8)
    O3 0.0166(7) 0.0272(8) 0.0365(8) -0.0027(6) 0.0038(6) -0.0025(6)
    C3 0.0180(9) 0.0223(10) 0.0287(10) -0.0003(7) 0.0048(8) -0.0013(8)
    O4 0.0178(7) 0.0281(8) 0.0383(8) 0.0029(6) 0.0040(6) -0.0057(6)
    C4 0.0172(9) 0.0220(10) 0.0274(10) 0.0011(7) 0.0052(8) -0.0023(8)
    O5 0.0168(7) 0.0276(8) 0.0368(8) 0.0007(6) 0.0045(6) 0.0031(6)
    C5 0.0164(9) 0.0270(10) 0.0261(10) -0.0009(8) 0.0037(8) -0.0033(8)
    O6 0.0190(7) 0.0306(8) 0.0370(8) -0.0016(6) 0.0081(6) -0.0033(7)
    C6 0.0229(10) 0.0363(12) 0.0266(10) -0.0059(9) 0.0043(8) -0.0020(10)
    C7 0.0244(9) 0.0235(10) 0.0258(10) -0.0023(8) -0.0012(8) -0.0044(8)
    C8 0.0327(11) 0.0344(12) 0.0288(11) 0.0070(10) 0.0021(9) 0.0038(9)
    C9 0.0313(11) 0.0390(14) 0.0353(12) 0.0084(10) 0.0054(9) -0.0012(10)
    O10 0.0399(9) 0.0585(11) 0.0354(9) 0.0012(9) 0.0143(7) -0.0009(8)
    C10 0.0281(11) 0.0398(13) 0.0283(10) -0.0043(10) 0.0055(8) -0.0046(10)
    C11 0.0376(13) 0.0344(12) 0.0335(12) 0.0000(10) 0.0054(10) 0.0080(10)
    C12 0.0326(11) 0.0263(11) 0.0355(12) 0.0058(9) 0.0033(9) 0.0040(10)
    C13 0.0294(11) 0.0350(13) 0.0346(11) 0.0058(10) 0.0044(9) -0.0031(10)
    C14 0.0331(12) 0.0692(19) 0.0416(14) 0.0003(13) 0.0115(10) -0.0126(13)
_geom_special_details
;
 All esds (except the esd in the dihedral angle between two l.s. planes)
 are estimated using the full covariance matrix.  The cell esds are taken
 into account individually in the estimation of esds in distances, angles
 and torsion angles; correlations between esds in cell parameters are only
 used when they are defined by crystal symmetry.  An approximate (isotropic)
 treatment of cell esds is used for estimating esds involving l.s. planes.
;
loop_
    _geom_bond_atom_site_label_1
    _geom_bond_atom_site_label_2
    _geom_bond_site_symmetry_2
    _geom_bond_distance
    _geom_bond_publ_flag
    N1 C7 . 1.403(3) ?
    N1 C1 . 1.444(3) ?
    N1 C13 . 1.455(3) ?
    C1 C2 . 1.525(3) ?
    C1 H1A . 0.9900 ?
    C1 H1B . 0.9900 ?
    O2 C2 . 1.209(3) ?
    C2 C3 . 1.529(3) ?
    O3 C3 . 1.418(2) ?
    O3 H3O . 0.87(3) ?
    C3 C4 . 1.538(3) ?
    C3 H3 . 1.0000 ?
    O4 C4 . 1.435(2) ?
    O4 H4O . 0.80(3) ?
    C4 C5 . 1.530(3) ?
    C4 H4 . 1.0000 ?
    O5 C5 . 1.430(2) ?
    O5 H5O . 0.86(3) ?
    C5 C6 . 1.518(3) ?
    C5 H5 . 1.0000 ?
    O6 C6 . 1.432(3) ?
    O6 H6O . 0.82(3) ?
    C6 H6A . 0.9900 ?
    C6 H6B . 0.9900 ?
    C7 C8 . 1.395(3) ?
    C7 C12 . 1.399(3) ?
    C8 C9 . 1.392(3) ?
    C8 H8 . 0.9500 ?
    C9 C10 . 1.380(3) ?
    C9 H9 . 0.9500 ?
    O10 C10 . 1.382(3) ?
    O10 C14 . 1.428(3) ?
    C10 C11 . 1.381(3) ?
    C11 C12 . 1.383(3) ?
    C11 H11 . 0.9500 ?
    C12 H12 . 0.9500 ?
    C13 H13A . 0.9800 ?
    C13 H13B . 0.9800 ?
    C13 H13C . 0.9800 ?
    C14 H14A . 0.9800 ?
    C14 H14B . 0.9800 ?
    C14 H14C . 0.9800 ?
loop_
    _geom_angle_atom_site_label_1
    _geom_angle_atom_site_label_2
    _geom_angle_atom_site_label_3
    _geom_angle_site_symmetry_1
    _geom_angle_site_symmetry_3
    _geom_angle
    _geom_angle_publ_flag
    C7 N1 C1 . . 119.35(16) ?
    C7 N1 C13 . . 118.38(17) ?
    C1 N1 C13 . . 115.40(17) ?
    N1 C1 C2 . . 114.64(18) ?
    N1 C1 H1A . . 108.6 ?
    C2 C1 H1A . . 108.6 ?
    N1 C1 H1B . . 108.6 ?
    C2 C1 H1B . . 108.6 ?
    H1A C1 H1B . . 107.6 ?
    O2 C2 C1 . . 122.7(2) ?
    O2 C2 C3 . . 121.04(19) ?
    C1 C2 C3 . . 116.29(17) ?
    C3 O3 H3O . . 109.2(18) ?
    O3 C3 C2 . . 110.97(16) ?
    O3 C3 C4 . . 111.77(16) ?
    C2 C3 C4 . . 109.93(15) ?
    O3 C3 H3 . . 108.0 ?
    C2 C3 H3 . . 108.0 ?
    C4 C3 H3 . . 108.0 ?
    C4 O4 H4O . . 108(2) ?
    O4 C4 C5 . . 108.19(15) ?
    O4 C4 C3 . . 108.74(16) ?
    C5 C4 C3 . . 111.30(15) ?
    O4 C4 H4 . . 109.5 ?
    C5 C4 H4 . . 109.5 ?
    C3 C4 H4 . . 109.5 ?
    C5 O5 H5O . . 111(2) ?
    O5 C5 C6 . . 108.62(17) ?
    O5 C5 C4 . . 108.92(15) ?
    C6 C5 C4 . . 112.72(16) ?
    O5 C5 H5 . . 108.8 ?
    C6 C5 H5 . . 108.8 ?
    C4 C5 H5 . . 108.8 ?
    C6 O6 H6O . . 110(2) ?
    O6 C6 C5 . . 113.26(17) ?
    O6 C6 H6A . . 108.9 ?
    C5 C6 H6A . . 108.9 ?
    O6 C6 H6B . . 108.9 ?
    C5 C6 H6B . . 108.9 ?
    H6A C6 H6B . . 107.7 ?
    C8 C7 C12 . . 117.14(18) ?
    C8 C7 N1 . . 122.18(19) ?
    C12 C7 N1 . . 120.53(19) ?
    C9 C8 C7 . . 121.5(2) ?
    C9 C8 H8 . . 119.3 ?
    C7 C8 H8 . . 119.3 ?
    C10 C9 C8 . . 120.3(2) ?
    C10 C9 H9 . . 119.9 ?
    C8 C9 H9 . . 119.9 ?
    C10 O10 C14 . . 116.9(2) ?
    C9 C10 C11 . . 118.96(19) ?
    C9 C10 O10 . . 124.8(2) ?
    C11 C10 O10 . . 116.2(2) ?
    C10 C11 C12 . . 121.0(2) ?
    C10 C11 H11 . . 119.5 ?
    C12 C11 H11 . . 119.5 ?
    C11 C12 C7 . . 121.1(2) ?
    C11 C12 H12 . . 119.4 ?
    C7 C12 H12 . . 119.4 ?
    N1 C13 H13A . . 109.5 ?
    N1 C13 H13B . . 109.5 ?
    H13A C13 H13B . . 109.5 ?
    N1 C13 H13C . . 109.5 ?
    H13A C13 H13C . . 109.5 ?
    H13B C13 H13C . . 109.5 ?
    O10 C14 H14A . . 109.5 ?
    O10 C14 H14B . . 109.5 ?
    H14A C14 H14B . . 109.5 ?
    O10 C14 H14C . . 109.5 ?
    H14A C14 H14C . . 109.5 ?
    H14B C14 H14C . . 109.5 ?
loop_
    _geom_torsion_atom_site_label_1
    _geom_torsion_atom_site_label_2
    _geom_torsion_atom_site_label_3
    _geom_torsion_atom_site_label_4
    _geom_torsion_site_symmetry_1
    _geom_torsion_site_symmetry_2
    _geom_torsion_site_symmetry_3
    _geom_torsion_site_symmetry_4
    _geom_torsion
    _geom_torsion_publ_flag
    C7 N1 C1 C2 . . . . 75.2(2) ?
    C13 N1 C1 C2 . . . . -75.3(2) ?
    N1 C1 C2 O2 . . . . 11.7(3) ?
    N1 C1 C2 C3 . . . . -169.53(16) ?
    O2 C2 C3 O3 . . . . -7.0(3) ?
    C1 C2 C3 O3 . . . . 174.20(16) ?
    O2 C2 C3 C4 . . . . 117.2(2) ?
    C1 C2 C3 C4 . . . . -61.6(2) ?
    O3 C3 C4 O4 . . . . 70.7(2) ?
    C2 C3 C4 O4 . . . . -53.0(2) ?
    O3 C3 C4 C5 . . . . -48.3(2) ?
    C2 C3 C4 C5 . . . . -172.04(16) ?
    O4 C4 C5 O5 . . . . 180.00(15) ?
    C3 C4 C5 O5 . . . . -60.6(2) ?
    O4 C4 C5 C6 . . . . 59.4(2) ?
    C3 C4 C5 C6 . . . . 178.77(18) ?
    O5 C5 C6 O6 . . . . -65.1(2) ?
    C4 C5 C6 O6 . . . . 55.7(2) ?
    C1 N1 C7 C8 . . . . 24.6(3) ?
    C13 N1 C7 C8 . . . . 174.25(19) ?
    C1 N1 C7 C12 . . . . -160.0(2) ?
    C13 N1 C7 C12 . . . . -10.3(3) ?
    C12 C7 C8 C9 . . . . -1.6(3) ?
    N1 C7 C8 C9 . . . . 174.0(2) ?
    C7 C8 C9 C10 . . . . 0.5(4) ?
    C8 C9 C10 C11 . . . . 0.8(4) ?
    C8 C9 C10 O10 . . . . -179.7(2) ?
    C14 O10 C10 C9 . . . . 3.2(3) ?
    C14 O10 C10 C11 . . . . -177.2(2) ?
    C9 C10 C11 C12 . . . . -1.0(4) ?
    O10 C10 C11 C12 . . . . 179.5(2) ?
    C10 C11 C12 C7 . . . . -0.1(4) ?
    C8 C7 C12 C11 . . . . 1.4(3) ?
    N1 C7 C12 C11 . . . . -174.2(2) ?
loop_
    _geom_hbond_atom_site_label_D
    _geom_hbond_atom_site_label_H
    _geom_hbond_atom_site_label_A
    _geom_hbond_site_symmetry_A
    _geom_hbond_distance_DH
    _geom_hbond_distance_HA
    _geom_hbond_distance_DA
    _geom_hbond_angle_DHA
    _geom_hbond_publ_flag
    O3 H3O O4 . 0.87(3) 2.67(3) 2.962(2) 101(3) yes
    O3 H3O O5 1_565 0.87(3) 1.94(3) 2.747(2) 153(2) yes
    O4 H4O O6 2_557 0.80(3) 1.90(3) 2.700(2) 176(3) yes
    O5 H5O O3 2_647 0.86(3) 1.86(3) 2.702(2) 165(3) yes
    O6 H6O O5 . 0.82(3) 2.56(3) 2.918(2) 108(3) yes
    O6 H6O O4 1_545 0.82(3) 1.95(3) 2.704(2) 154(3) yes
_shelx_hkl_file
;
   1   0   0    4.75    0.20
  -1   0   0    4.74    0.21
  -1   0   0    4.97    0.18
   1   0   0    5.80    0.19
  -2   0   0  863.54   26.43
   2   0   0  928.85   26.97
   2   0   0  939.53   28.00
  -2   0   0  834.45   28.96
   3   0   0    3.49    0.19
  -3   0   0    3.36    0.19
   3   0   0    3.83    0.28
  -3   0   0    3.48    0.27
  -4   0   0  118.54    4.23
   4   0   0  127.28    4.08
   4   0   0  131.64    3.85
  -4   0   0  123.17    3.76
   5   0   0    0.21    0.11
  -5   0   0    0.23    0.09
  -5   0   0    0.25    0.16
   5   0   0    0.28    0.17
  -6   0   0    0.44    0.21
   6   0   0    0.73    0.13
   6   0   0    0.36    0.18
  -6   0   0    0.41    0.11
  -7   0   0    1.54    0.17
   7   0   0    1.30    0.27
  -7   0   0    1.39    0.30
   7   0   0    1.22    0.17
  -8   0   0   41.13    1.69
   8   0   0   37.88    1.37
   8   0   0   38.28    1.59
   9   0   0    1.57    0.33
  -9   0   0    2.01    0.39
 -10   0   0    4.02    0.54
  10   0   0    4.25    0.49
  11   0   0    1.74    0.41
 -11   0   0    0.86    0.34
 -12   0   0    4.12    0.58
  12   0   0    4.01    0.56
  13   0   0    1.13    0.41
 -13   0   0    1.72    0.48
   0   1   0   -0.05    0.06
   0   1   0   -0.05    0.07
   0   1   0    0.02    0.06
   0   1   0   -0.02    0.07
  -1  -1   0  908.07   27.47
   1  -1   0  925.15   29.14
  -1   1   0  922.29   30.31
  -1   1   0  961.08   28.07
  -1   1   0  920.25   27.56
   1   1   0  913.20   27.94
   1   1   0  912.97   29.07
   1   1   0  957.76   30.12
  -2  -1   0   57.99    2.03
   2  -1   0   59.74    1.96
  -2  -1   0   60.03    1.78
   2   1   0   58.97    1.94
  -2   1   0   59.38    1.85
  -2   1   0   59.15    2.03
   2   1   0   56.83    1.88
  -3  -1   0    6.69    0.24
   3  -1   0    6.80    0.37
  -3  -1   0    6.11    0.37
   3   1   0    6.98    0.37
   3   1   0    6.23    0.34
  -3   1   0    6.71    0.38
  -3   1   0    6.15    0.33
  -4  -1   0   66.04    2.54
   4  -1   0   75.04    2.47
  -4  -1   0   78.01    2.17
  -4   1   0   72.62    2.29
   4   1   0   71.15    2.44
  -4   1   0   69.16    2.54
   4   1   0   73.40    2.34
   5  -1   0   54.80    1.64
   5  -1   0   52.93    1.91
  -5  -1   0   56.71    1.62
  -5  -1   0   49.79    1.97
   5   1   0   54.62    1.80
  -5   1   0   50.76    1.96
  -5   1   0   51.31    1.74
   5   1   0   51.63    1.88
  -6  -1   0    2.84    0.16
   6  -1   0    2.59    0.16
  -6  -1   0    2.34    0.31
   6  -1   0    2.20    0.30
  -6   1   0    2.88    0.33
  -6   1   0    2.24    0.22
   6   1   0    2.59    0.26
   6   1   0    2.54    0.30
   7  -1   0   44.76    1.72
  -7  -1   0   43.41    1.78
   7   1   0   41.57    1.54
   7   1   0   44.13    1.69
  -7   1   0   44.38    1.77
  -7   1   0   43.26    1.51
   8  -1   0   50.01    1.94
  -8  -1   0   51.54    2.04
  -8   1   0   49.00    1.70
   8   1   0   48.17    1.91
   8   1   0   48.29    1.75
  -8   1   0   48.51    2.01
  -9  -1   0    6.86    0.61
   9  -1   0    6.35    0.59
   9   1   0    7.39    0.58
  -9   1   0    6.80    0.61
  -9   1   0    8.10    0.46
   9   1   0    7.21    0.48
  10  -1   0   18.30    1.04
 -10  -1   0   18.07    1.07
  10   1   0   17.90    1.00
  10   1   0   18.62    0.86
 -10   1   0   18.26    1.08
 -11  -1   0    5.92    0.64
  11  -1   0    5.02    0.59
  11   1   0    5.67    0.60
 -11   1   0    5.42    0.61
  12  -1   0   29.49    1.56
 -12  -1   0   31.26    1.65
  12   1   0   33.12    1.60
 -12   1   0   33.15    1.67
 -13  -1   0   10.83    0.97
  13  -1   0   10.36    0.90
 -13   1   0   10.99    0.95
  13   1   0   11.53    0.91
   0   2   0   47.83    1.56
   0   2   0   48.68    1.64
   0   2   0   47.82    1.72
   1  -2   0    7.63    0.39
   1   2   0    7.28    0.42
  -1   2   0    7.93    0.35
  -1   2   0    7.62    0.42
   1   2   0    8.03    0.38
   1   2   0    7.76    0.39
   1   2   0    7.85    0.35
  -1   2   0    7.60    0.39
  -2  -2   0   21.25    0.89
   2  -2   0   21.30    0.84
  -2  -2   0   21.20    0.74
  -2   2   0   21.29    0.73
  -2   2   0   21.10    0.89
  -2   2   0   21.89    0.82
   2   2   0   21.64    0.82
   2   2   0   21.98    0.84
  -3  -2   0   24.81    1.04
   3  -2   0   24.92    0.81
  -3  -2   0   25.75    0.83
   3  -2   0   25.41    0.99
   3   2   0   25.24    0.97
  -3   2   0   25.10    1.03
  -3   2   0   23.89    0.94
   3   2   0   25.32    0.96
  -4  -2   0  449.40   14.89
   4  -2   0  447.52   14.32
  -4  -2   0  466.00   13.37
   4   2   0  451.90   14.28
  -4   2   0  454.58   14.87
  -4   2   0  453.48   13.53
  -5  -2   0   85.85    3.11
   5  -2   0   90.04    3.00
   5   2   0   87.74    2.94
   5   2   0   85.52    2.87
  -5   2   0   83.56    3.09
  -5   2   0   86.71    2.81
  -6  -2   0    5.67    0.47
   6  -2   0    5.31    0.45
  -6   2   0    6.55    0.42
  -6   2   0    6.74    0.49
   6   2   0    6.40    0.45
  -7  -2   0   12.54    0.77
   7  -2   0   13.62    0.76
   7   2   0   12.90    0.69
  -7   2   0   12.28    0.75
   7   2   0   11.21    0.65
  -7   2   0   13.67    0.66
   8  -2   0    3.31    0.43
  -8  -2   0    3.37    0.43
   8   2   0    4.22    0.41
  -8   2   0    3.34    0.34
  -8   2   0    3.42    0.43
   8   2   0    3.57    0.37
  -9  -2   0   21.43    1.18
   9  -2   0   24.60    1.19
  -9   2   0   22.43    1.18
   9   2   0   21.12    1.07
  -9   2   0   21.21    0.97
   9   2   0   23.35    1.05
  10  -2   0    3.41    0.48
 -10  -2   0    3.20    0.49
 -10   2   0    3.37    0.37
  10   2   0    4.27    0.44
  10   2   0    3.20    0.44
 -10   2   0    3.93    0.52
 -11  -2   0    5.56    0.64
  11  -2   0    5.79    0.64
  11   2   0    6.11    0.53
 -11   2   0    5.02    0.61
  11   2   0    5.87    0.59
 -12  -2   0    5.26    0.66
  12  -2   0    5.11    0.62
 -12   2   0    4.51    0.62
  12   2   0    4.41    0.57
   0   3   0   -0.15    0.12
   0   3   0    0.02    0.11
   0   3   0    0.03    0.13
   0   3   0   -0.16    0.11
  -1  -3   0    1.55    0.20
   1  -3   0    0.97    0.19
   1   3   0    1.53    0.19
  -1   3   0    1.00    0.21
  -1   3   0    1.32    0.18
   1   3   0    1.22    0.20
  -1   3   0    1.68    0.23
   1   3   0    1.02    0.21
   1   3   0    1.48    0.20
  -2  -3   0   12.43    0.66
   2  -3   0   11.57    0.60
  -2  -3   0   12.28    0.54
   2   3   0   12.24    0.58
  -2   3   0   12.45    0.52
   2   3   0   12.39    0.66
  -2   3   0   12.39    0.64
  -2   3   0   12.17    0.60
   3  -3   0    7.63    0.49
  -3  -3   0    8.44    0.54
  -3  -3   0    7.90    0.39
   3   3   0    8.97    0.48
  -3   3   0    7.86    0.36
   3   3   0    8.72    0.50
  -3   3   0    7.46    0.51
  -3   3   0    8.05    0.48
  -4  -3   0   16.19    0.85
   4  -3   0   16.30    0.78
   4   3   0   16.50    0.75
  -4   3   0   15.51    0.82
   4   3   0   16.44    0.78
  -4   3   0   15.93    0.76
  -5  -3   0    1.89    0.31
   5  -3   0    2.46    0.34
   5   3   0    2.25    0.30
   5   3   0    2.21    0.28
  -5   3   0    2.08    0.28
   6  -3   0    4.15    0.43
  -6  -3   0    4.73    0.48
  -6   3   0    4.87    0.42
  -6   3   0    5.55    0.47
   6   3   0    4.74    0.45
   6   3   0    4.99    0.42
  -7  -3   0   16.36    0.94
   7  -3   0   16.97    0.90
  -7   3   0   13.93    0.78
   7   3   0   16.77    0.84
   7   3   0   16.47    0.86
  -7   3   0   16.72    0.92
   8  -3   0    7.44    0.64
  -8  -3   0    7.66    0.65
   8   3   0    7.33    0.56
  -8   3   0    6.75    0.51
  -8   3   0    7.11    0.60
   8   3   0    7.12    0.59
   9  -3   0    4.46    0.54
  -9  -3   0    5.24    0.59
   9   3   0    5.81    0.54
  -9   3   0    5.84    0.59
  -9   3   0    6.24    0.52
   9   3   0    5.66    0.52
 -10  -3   0    0.88    0.35
  10  -3   0    0.57    0.34
  10   3   0    0.41    0.28
  10   3   0    0.57    0.26
 -10   3   0   -0.02    0.24
 -10   3   0    0.73    0.25
  11  -3   0    0.54    0.37
 -11  -3   0    0.16    0.30
  11   3   0    0.35    0.27
  11   3   0    0.41    0.27
 -11   3   0   -0.19    0.25
 -11   3   0    0.55    0.28
   0   4   0   52.72    1.92
   0   4   0   51.59    1.85
   0   4   0   52.18    1.86
   0   4   0   52.55    2.04
   1  -4   0   15.61    0.77
  -1  -4   0   16.51    0.75
   1   4   0   16.02    0.79
  -1   4   0   17.25    0.80
   1   4   0   16.39    0.77
   1   4   0   15.62    0.84
  -1   4   0   16.36    0.84
  -1   4   0   15.98    0.73
   2  -4   0    3.98    0.38
  -2  -4   0    4.53    0.43
  -2  -4   0    4.80    0.35
  -2   4   0    4.40    0.40
   2   4   0    4.14    0.42
   2   4   0    4.18    0.36
  -2   4   0    4.81    0.44
   2   4   0    4.77    0.42
  -3  -4   0   12.24    0.75
   3  -4   0   12.57    0.70
  -3   4   0   12.48    0.70
   3   4   0   13.11    0.72
  -3   4   0   13.04    0.75
   3   4   0   12.55    0.66
   4  -4   0    0.29    0.22
  -4  -4   0    0.64    0.25
  -4   4   0    0.41    0.22
  -4   4   0    0.72    0.24
   4   4   0    0.85    0.27
   4   4   0    0.37    0.19
   5  -4   0   19.32    0.98
  -5  -4   0   19.51    1.06
  -5   4   0   20.65    0.98
   5   4   0   20.88    0.95
  -5   4   0   17.78    1.00
   5   4   0   20.52    1.01
   6  -4   0   11.53    0.74
  -6  -4   0   12.00    0.80
  -6   4   0   10.16    0.73
  -6   4   0   11.28    0.70
   6   4   0   10.85    0.72
   7  -4   0    1.54    0.36
  -7  -4   0    1.76    0.38
  -7   4   0    1.68    0.38
  -7   4   0    1.58    0.31
   7   4   0    2.51    0.39
  -8  -4   0   17.50    1.11
   8  -4   0   17.95    1.04
   8   4   0   19.82    1.05
  -8   4   0   18.32    0.98
  -9  -4   0    0.47    0.32
   9  -4   0    0.63    0.34
  -9   4   0    0.56    0.28
  -9   4   0    0.61    0.31
   9   4   0    1.20    0.34
 -10  -4   0    6.79    0.76
  10  -4   0    8.04    0.77
 -10   4   0    7.27    0.72
 -10   4   0    7.19    0.65
  10   4   0    8.72    0.75
   0  -5   0   -0.06    0.18
   0   5   0   -0.20    0.17
   0   5   0   -0.09    0.19
  -1  -5   0    1.13    0.28
   1  -5   0    2.36    0.34
   1   5   0    2.48    0.40
  -1   5   0    1.82    0.33
   1   5   0    1.61    0.33
  -2  -5   0   17.38    0.99
   2  -5   0   16.79    0.90
  -2   5   0   16.22    0.90
   2   5   0   18.10    0.94
  -2   5   0   18.12    0.97
  -3  -5   0    0.94    0.30
  -3   5   0    0.27    0.23
  -3   5   0    0.80    0.29
   3   5   0    0.10    0.21
   4  -5   0    4.23    0.49
  -4  -5   0    4.37    0.52
   4   5   0    4.15    0.48
  -4   5   0    4.44    0.50
  -4   5   0    4.39    0.48
   5  -5   0    2.31    0.42
  -5  -5   0    3.63    0.49
  -5   5   0    2.75    0.44
  -5   5   0    2.46    0.40
   5   5   0    2.94    0.44
  -6  -5   0    1.38    0.38
   6  -5   0    1.55    0.39
  -6   5   0    1.37    0.35
  -6   5   0    2.22    0.40
   6   5   0    2.62    0.42
  -7  -5   0    5.45    0.65
   7  -5   0    5.93    0.63
  -7   5   0    5.38    0.57
  -7   5   0    5.61    0.61
   7   5   0    4.91    0.60
   8  -5   0    1.21    0.43
  -8  -5   0    1.54    0.43
  -8   5   0    1.57    0.40
  -8   5   0    0.87    0.35
   8   5   0    1.57    0.42
   0   6   0    4.63    0.55
  -1  -6   0    8.48    0.72
   1  -6   0    7.32    0.64
  -1   6   0    9.52    0.72
   1   6   0    7.60    0.72
   2  -6   0    1.22    0.34
  -2  -6   0    1.00    0.34
   2   6   0    0.29    0.29
  -2   6   0    0.88    0.32
  -3  -6   0    5.23    0.60
   3  -6   0    5.87    0.59
   3   6   0    5.90    0.61
  -3   6   0    5.95    0.62
   4  -6   0    0.46    0.27
  -4  -6   0    1.12    0.36
  -4   6   0    1.17    0.37
   4   6   0    0.31    0.31
  13   0  -1   -0.22    0.29
 -13   0   1    0.67    0.38
 -12   0   1    1.78    0.45
  12   0  -1    2.32    0.44
  11   0  -1    0.38    0.32
 -11   0   1    0.21    0.30
 -10   0   1    1.09    0.35
  10   0  -1    0.58    0.30
  -9   0   1    1.74    0.37
   9   0  -1    2.39    0.37
   8   0  -1    9.27    0.47
   8   0  -1    9.45    0.62
  -8   0   1    9.76    0.67
   7   0  -1    7.72    0.39
  -7   0   1    8.45    0.37
   7   0  -1    7.11    0.51
  -7   0   1    6.66    0.52
   6   0  -1    0.17    0.11
   6   0  -1    0.24    0.17
  -6   0   1    0.20    0.18
  -6   0   1    0.13    0.09
  -5   0   1   53.39    1.60
   5   0  -1   50.38    1.81
   5   0  -1   49.80    1.65
  -5   0   1   48.44    1.88
   4   0  -1  139.65    4.38
  -4   0   1  156.66    4.28
  -4   0   1  125.05    4.79
   4   0  -1  150.28    4.63
  -3   0   1   91.39    2.57
  -3   0   1   80.32    2.90
   3   0  -1   76.64    2.63
   3   0  -1   93.70    2.81
   2   0  -1  359.65   10.70
   2   0  -1  346.41   10.08
   2   0  -1  338.87   10.29
  -2   0   1  321.60   11.10
   1   0  -1   61.29    1.96
  -1   0   1   70.89    2.02
  -1   0   1   69.39    2.17
   1   0  -1   60.50    2.09
   0   0   1   18.26    0.61
   0   0  -1   20.02    0.60
  -1   0  -1   38.38    1.20
  -1   0  -1   39.27    1.31
   1   0   1   38.40    1.22
   1   0   1   39.49    1.27
   2   0   1   17.67    0.67
  -2   0  -1   17.78    0.69
  -2   0  -1   17.29    0.60
   2   0   1   19.54    0.62
   3   0   1   96.65    2.80
   3   0   1   87.18    2.95
  -3   0  -1   87.50    2.74
  -3   0  -1   90.65    3.08
   4   0   1   33.04    1.05
  -4   0  -1   31.21    1.22
   4   0   1   29.75    1.16
  -4   0  -1   30.84    1.03
  -5   0  -1    5.92    0.44
   5   0   1    6.74    0.42
   5   0   1    5.90    0.31
  -5   0  -1    6.55    0.31
   6   0   1  113.43    3.78
   6   0   1  112.01    3.52
  -6   0  -1  111.55    3.45
  -6   0  -1  112.46    3.93
   7   0   1   -0.24    0.17
  -7   0  -1    0.12    0.11
  -7   0  -1   -0.06    0.17
   7   0   1    0.15    0.12
  -8   0  -1   41.20    1.42
   8   0   1   42.38    1.69
   8   0   1   39.93    1.44
  -8   0  -1   42.93    1.77
  -9   0  -1    5.25    0.54
   9   0   1    5.39    0.52
 -10   0  -1    7.12    0.68
  10   0   1    7.73    0.64
 -11   0  -1    7.17    0.71
  11   0   1    8.36    0.72
  12   0   1    2.60    0.47
 -12   0  -1    2.86    0.53
 -13   0  -1    0.07    0.33
  13   0   1    0.04    0.29
 -13  -1   1    8.22    0.84
  13  -1  -1    7.66    0.78
 -13   1   1    7.91    0.83
  13   1  -1    8.15    0.81
  12  -1  -1   24.41    1.37
 -12  -1   1   26.36    1.45
  12   1  -1   26.09    1.37
 -12   1   1   25.91    1.45
  11  -1  -1    7.44    0.69
 -11  -1   1    6.40    0.68
  11   1  -1    8.69    0.72
 -11   1   1    7.61    0.73
 -10  -1   1   16.28    1.00
  10  -1  -1   16.30    0.96
  10   1  -1   15.86    0.95
 -10   1   1   16.27    0.99
  10   1  -1   16.33    0.80
  -9  -1   1    7.09    0.60
   9  -1  -1    6.62    0.58
  -9   1   1    7.00    0.44
   9   1  -1    6.97    0.47
   9   1  -1    6.99    0.57
  -9   1   1    7.17    0.62
  -8  -1   1   53.69    2.19
   8  -1  -1   55.43    2.13
  -8   1   1   53.74    1.85
   8   1  -1   55.93    2.10
  -8   1   1   55.40    2.20
   8   1  -1   55.98    1.93
   7  -1  -1   11.49    0.68
  -7  -1   1   12.74    0.74
  -7   1   1   11.85    0.71
  -7   1   1   12.21    0.56
   7   1  -1   13.07    0.61
   7   1  -1   11.65    0.67
   6  -1  -1   28.08    1.17
  -6  -1   1   26.41    1.20
   6   1  -1   27.48    1.16
   6   1  -1   29.83    0.88
  -6   1   1   28.23    1.21
  -6   1   1   27.13    1.02
  -6   1   1   28.97    0.93
   6   1  -1   28.27    1.07
   5  -1  -1    3.50    0.34
  -5  -1   1    3.41    0.33
  -5   1   1    3.00    0.25
  -5   1   1    3.21    0.32
   5   1  -1    3.00    0.30
  -5   1   1    3.50    0.16
   5   1  -1    3.82    0.28
  -4  -1   1  258.50    8.00
   4  -1  -1  246.21    7.69
  -4   1   1  238.43    7.22
  -4   1   1  240.91    7.31
   4   1  -1  233.59    7.38
  -4   1   1  237.12    7.99
   4   1  -1  233.29    7.67
  -3  -1   1  260.76    7.73
   3  -1  -1  234.54    7.42
  -3   1   1  227.88    6.98
   3   1  -1  229.66    7.14
   3   1  -1  220.72    7.40
  -3   1   1  230.46    7.72
  -2  -1   1   82.23    2.53
   2  -1  -1   74.49    2.42
   2   1  -1   72.76    2.35
  -2   1   1   72.68    2.53
  -2   1   1   75.90    2.27
  -2   1   1   70.45    2.29
   2   1  -1   73.59    2.22
   2   1  -1   70.88    2.42
   1  -1  -1   93.65    3.00
  -1  -1   1  101.33    3.13
   1   1  -1   97.42    2.82
   1   1  -1   94.14    2.92
   1   1  -1   90.46    3.02
  -1   1   1   87.08    2.85
  -1   1   1   94.98    2.88
   0  -1  -1  478.74   14.18
   0   1   1  476.44   14.47
   0   1   1  459.97   15.53
   0   1  -1  479.11   15.61
   0   1  -1  470.10   14.51
   0   1  -1  487.48   14.18
   0   1  -1  486.16   15.03
   0   1   1  494.16   15.06
   1  -1   1  613.94   18.42
  -1  -1  -1  595.87   17.40
   1  -1   1  598.18   17.84
   1   1   1  568.28   18.43
  -1   1  -1  584.89   19.19
   1   1   1  571.51   17.75
   1   1   1  578.29   19.04
  -1   1  -1  590.68   17.39
  -2  -1  -1  197.14    6.83
   2  -1   1  206.57    6.28
  -2  -1  -1  208.29    6.16
   2  -1   1  209.19    6.58
   2   1   1  218.15    6.54
  -2   1  -1  215.49    6.82
  -2   1  -1  206.46    6.21
   2   1   1  199.71    6.33
  -3  -1  -1   58.49    1.82
   3  -1   1   61.98    1.84
  -3  -1  -1   57.60    2.10
   3  -1   1   59.57    2.03
  -3   1  -1   59.25    1.90
   3   1   1   57.86    1.94
  -3   1  -1   59.26    2.09
   3   1   1   62.50    2.00
  -4  -1  -1   24.00    1.02
   4  -1   1   24.94    0.99
  -4  -1  -1   25.61    0.81
   4  -1   1   24.76    0.79
   4   1   1   24.19    0.95
  -4   1  -1   25.28    0.91
  -4   1  -1   23.51    1.00
   4   1   1   25.20    0.92
  -5  -1  -1   86.26    3.11
  -5  -1  -1   88.70    2.66
   5  -1   1   88.51    3.00
   5  -1   1   88.63    2.70
   5   1   1   85.69    2.95
  -5   1  -1   90.06    2.78
   5   1   1   89.52    2.84
  -5   1  -1   84.17    3.08
   6  -1   1   10.61    0.62
  -6  -1  -1   10.96    0.42
   6  -1   1   10.66    0.41
  -6  -1  -1   10.95    0.64
  -6   1  -1   10.01    0.61
  -6   1  -1   11.26    0.53
   6   1   1   10.98    0.59
   6   1   1   10.54    0.53
  -7  -1  -1   21.06    1.02
   7  -1   1   21.27    0.99
   7   1   1   19.57    0.93
   7   1   1   20.17    0.85
  -7   1  -1   20.58    0.83
  -7   1  -1   19.02    0.98
  -8  -1  -1   35.25    1.54
   8  -1   1   33.83    1.47
   8   1   1   35.85    1.32
  -8   1  -1   34.04    1.27
   8   1   1   33.76    1.42
  -8   1  -1   32.62    1.50
  -9  -1  -1   14.36    0.90
   9  -1   1   15.06    0.87
   9   1   1   13.90    0.70
  -9   1  -1   13.22    0.86
   9   1   1   14.91    0.84
  -9   1  -1   14.62    0.69
  10  -1   1    8.19    0.69
 -10  -1  -1    8.17    0.69
 -10   1  -1    6.84    0.65
  10   1   1    7.52    0.63
  11  -1   1    5.48    0.62
 -11  -1  -1    4.36    0.57
  11   1   1    5.54    0.57
 -11   1  -1    5.08    0.60
  12  -1   1   38.64    1.84
 -12  -1  -1   38.92    1.93
  12   1   1   41.60    1.85
 -12   1  -1   38.70    1.90
  13  -1   1    5.13    0.67
 -13  -1  -1    6.51    0.76
  13   1   1    8.07    0.76
 -13   1  -1    6.70    0.76
 -12  -2   1    3.78    0.58
  12  -2  -1    3.74    0.58
 -12   2   1    4.80    0.63
  12   2  -1    5.54    0.60
 -11  -2   1    1.13    0.38
  11  -2  -1    2.25    0.45
 -11   2   1    2.03    0.43
  11   2  -1    1.74    0.34
  11   2  -1    1.75    0.38
  10  -2  -1    7.43    0.67
 -10  -2   1    7.01    0.68
 -10   2   1    8.97    0.71
  10   2  -1    7.80    0.63
  10   2  -1    7.31    0.55
 -10   2   1    7.34    0.53
  -9  -2   1   15.31    0.92
   9  -2  -1   15.26    0.89
   9   2  -1   13.62    0.81
  -9   2   1   14.01    0.90
  -9   2   1   14.17    0.74
   9   2  -1   14.36    0.78
  -8  -2   1   24.00    1.21
   8  -2  -1   24.47    1.18
  -8   2   1   27.64    1.26
   8   2  -1   24.39    1.14
   8   2  -1   25.29    1.09
  -8   2   1   24.17    1.03
   7  -2  -1   18.42    0.96
  -7  -2   1   19.25    1.00
   7   2  -1   20.73    0.92
  -7   2   1   20.28    0.87
   7   2  -1   19.61    0.94
  -7   2   1   20.85    1.02
  -6  -2   1   12.21    0.69
   6  -2  -1   10.19    0.62
  -6   2   1   10.79    0.56
  -6   2   1   12.19    0.69
   6   2  -1   11.29    0.62
   6   2  -1   10.22    0.58
  -5  -2   1    7.02    0.49
   5  -2  -1    7.44    0.48
   5   2  -1    6.62    0.45
   5   2  -1    7.57    0.46
  -5   2   1    7.86    0.44
  -5   2   1    7.40    0.50
   4  -2  -1   83.26    2.79
  -4  -2   1   84.35    2.45
  -4  -2   1   78.90    2.89
  -4   2   1   79.16    2.90
   4   2  -1   81.55    2.70
   4   2  -1   82.23    2.77
  -4   2   1   82.10    2.64
  -3  -2   1   43.72    1.34
  -3  -2   1   42.22    1.61
   3  -2  -1   41.97    1.53
   3   2  -1   43.45    1.52
  -3   2   1   42.72    1.48
   3   2  -1   42.32    1.54
  -3   2   1   44.93    1.64
   2  -2  -1   61.62    2.11
  -2  -2   1   62.06    2.22
   2   2  -1   62.85    2.13
  -2   2   1   64.13    1.98
   2   2  -1   64.47    1.95
   2   2  -1   62.73    2.09
  -2   2   1   62.62    2.24
  -2   2   1   62.97    2.04
   1  -2  -1    5.87    0.31
   1   2  -1    5.55    0.34
   1   2  -1    5.78    0.30
   1   2  -1    6.12    0.35
  -1   2   1    5.90    0.30
  -1   2   1    5.93    0.34
  -1   2   1    5.89    0.37
   1   2  -1    6.14    0.35
   0  -2  -1  128.60    3.87
   0   2  -1  127.01    3.86
   0   2  -1  126.75    4.10
   0   2   1  123.53    4.26
   0   2   1  130.28    4.05
   0   2  -1  127.71    3.94
   0   2   1  123.61    3.93
   0   2  -1  125.44    4.23
  -1  -2  -1  168.95    5.06
   1   2   1  168.72    5.33
  -1   2  -1  169.88    5.11
  -1   2  -1  168.10    5.58
  -1   2  -1  170.99    5.39
   1   2   1  160.36    5.19
  -1   2  -1  167.34    5.14
   1   2   1  170.29    5.62
   2  -2   1  177.09    5.35
  -2  -2  -1  171.11    5.89
  -2  -2  -1  178.15    5.27
   2  -2   1  172.72    5.65
   2   2   1  184.76    5.59
  -2   2  -1  174.33    5.85
   2   2   1  169.22    5.45
  -2   2  -1  178.62    5.36
  -3  -2  -1   39.46    1.57
   3  -2   1   40.92    1.30
   3  -2   1   39.71    1.50
  -3  -2  -1   42.94    1.33
  -3   2  -1   41.47    1.54
  -3   2  -1   41.48    1.44
   3   2   1   41.31    1.46
   3   2   1   41.45    1.44
   4  -2   1  119.49    4.08
  -4  -2  -1  125.07    4.26
  -4  -2  -1  129.19    3.71
   4   2   1  116.50    3.92
  -4   2  -1  123.85    4.21
  -4   2  -1  126.19    3.86
   4   2   1  119.27    4.00
  -5  -2  -1    7.27    0.52
   5  -2   1    7.89    0.52
  -5  -2  -1    8.59    0.34
   5   2   1    7.84    0.47
  -5   2  -1    7.60    0.46
   5   2   1    7.87    0.48
  -5   2  -1    8.02    0.51
   6  -2   1    0.90    0.24
  -6  -2  -1    0.97    0.25
  -6   2  -1    1.24    0.21
   6   2   1    0.50    0.19
  -6   2  -1    0.75    0.22
   6   2   1    1.02    0.22
  -7  -2  -1    2.66    0.38
   7  -2   1    2.51    0.36
  -7   2  -1    2.06    0.27
   7   2   1    2.20    0.31
   7   2   1    2.27    0.31
  -7   2  -1    2.48    0.35
  -8  -2  -1    6.10    0.57
   8  -2   1    6.91    0.57
  -8   2  -1    5.73    0.44
   8   2   1    7.85    0.55
  -8   2  -1    6.60    0.55
  -9  -2  -1    5.71    0.58
   9  -2   1    4.83    0.53
  -9   2  -1    4.95    0.52
   9   2   1    5.86    0.51
   9   2   1    4.79    0.44
  -9   2  -1    5.80    0.46
  10  -2   1    3.44    0.48
 -10  -2  -1    4.53    0.56
 -10   2  -1    3.43    0.50
  10   2   1    3.80    0.43
  10   2   1    4.07    0.48
 -10   2  -1    3.94    0.40
 -11  -2  -1    0.75    0.34
  11  -2   1    0.60    0.33
  11   2   1    0.98    0.30
 -11   2  -1    0.74    0.34
  11   2   1    0.63    0.31
 -12  -2  -1   -0.12    0.31
  12  -2   1    0.03    0.31
  12   2   1    0.34    0.30
 -12   2  -1    0.24    0.30
  11  -3  -1    0.18    0.33
 -11  -3   1   -0.09    0.28
 -11   3   1   -0.16    0.24
  11   3  -1    0.39    0.27
 -11   3   1    0.58    0.27
  11   3  -1    0.66    0.30
 -10  -3   1    1.55    0.43
  10  -3  -1    1.42    0.39
  10   3  -1    2.23    0.39
  10   3  -1    2.65    0.42
 -10   3   1    2.61    0.37
 -10   3   1    1.63    0.38
  -9  -3   1   21.53    1.20
   9  -3  -1   20.95    1.13
   9   3  -1   19.37    1.04
  -9   3   1   23.01    1.05
  -9   3   1   21.82    1.18
   9   3  -1   20.95    1.07
   8  -3  -1   53.23    2.15
  -8  -3   1   53.63    2.26
   8   3  -1   54.86    2.11
   8   3  -1   53.67    2.07
  -8   3   1   55.57    2.25
  -8   3   1   55.35    2.02
   7  -3  -1   32.93    1.47
  -7  -3   1   33.49    1.56
  -7   3   1   33.08    1.38
   7   3  -1   35.17    1.44
   7   3  -1   36.66    1.47
  -7   3   1   37.16    1.57
   6  -3  -1   34.91    1.51
  -6  -3   1   37.62    1.62
   6   3  -1   37.94    1.51
   6   3  -1   38.62    1.51
  -6   3   1   40.15    1.63
  -6   3   1   36.13    1.45
   5  -3  -1   27.00    1.17
  -5  -3   1   26.55    1.24
   5   3  -1   29.39    1.19
  -5   3   1   27.86    1.15
   5   3  -1   28.17    1.17
   4  -3  -1   40.69    1.55
  -4  -3   1   40.39    1.64
  -4   3   1   40.69    1.51
   4   3  -1   40.27    1.54
   4   3  -1   41.57    1.55
  -4   3   1   40.93    1.65
   3  -3  -1  106.83    3.51
  -3  -3   1  107.75    3.23
  -3  -3   1  103.31    3.69
  -3   3   1  103.43    3.70
  -3   3   1  106.60    3.27
   3   3  -1  106.79    3.52
  -3   3   1  104.19    3.38
   3   3  -1   99.87    3.43
   2  -3  -1   17.16    0.76
  -2  -3   1   16.87    0.82
   2   3  -1   17.66    0.70
   2   3  -1   17.91    0.78
  -2   3   1   18.81    0.86
  -2   3   1   18.21    0.79
  -2   3   1   19.52    0.70
   2   3  -1   16.95    0.78
   1  -3  -1    0.11    0.12
  -1   3   1    0.04    0.12
   1   3  -1   -0.05    0.13
  -1   3   1   -0.07    0.11
   1   3  -1    0.04    0.13
   1   3  -1    0.04    0.12
   1   3  -1    0.24    0.16
  -1   3   1    0.13    0.14
   0  -3  -1   22.58    0.92
   0   3   1   21.95    1.02
   0   3  -1   23.85    0.92
   0   3  -1   24.74    0.99
   0   3  -1   23.79    1.01
   0   3   1   27.91    0.96
   0   3  -1   24.04    0.94
   0   3   1   23.61    0.93
  -1  -3  -1   40.67    1.40
   1   3   1   39.87    1.58
  -1   3  -1   38.73    1.39
  -1   3  -1   42.09    1.55
  -1   3  -1   40.01    1.50
   1   3   1   40.19    1.45
  -1   3  -1   39.81    1.43
   1   3   1   40.52    1.43
   2  -3   1   17.13    0.79
  -2  -3  -1   17.48    0.69
  -2   3  -1   16.98    0.75
   2   3   1   16.19    0.82
   2   3   1   16.73    0.77
  -2   3  -1   17.18    0.67
  -2   3  -1   16.49    0.79
   2   3   1   18.04    0.72
  -3  -3  -1   22.44    1.03
   3  -3   1   22.66    0.98
  -3  -3  -1   22.71    0.83
   3  -3   1   21.85    0.80
  -3   3  -1   23.10    0.99
   3   3   1   22.47    0.90
  -3   3  -1   21.81    0.93
   3   3   1   21.50    0.95
   4  -3   1    5.74    0.46
  -4  -3  -1    5.79    0.32
  -4  -3  -1    5.97    0.48
   4   3   1    5.38    0.42
   4   3   1    5.45    0.38
  -4   3  -1    5.66    0.45
   5  -3   1   48.58    1.91
  -5  -3  -1   50.74    2.02
   5   3   1   51.46    1.83
  -5   3  -1   47.94    1.80
   5   3   1   51.12    1.87
  -6  -3  -1    1.23    0.30
   6  -3   1    0.60    0.27
   6   3   1    0.98    0.22
  -6   3  -1    0.77    0.22
  -6   3  -1    1.38    0.29
   6   3   1    0.92    0.26
   7  -3   1   12.76    0.81
  -7  -3  -1   13.02    0.84
   7   3   1   14.60    0.74
  -7   3  -1   12.97    0.79
  -7   3  -1   12.68    0.72
   8  -3   1   20.61    1.10
  -8  -3  -1   21.28    1.16
   8   3   1   21.58    1.01
   8   3   1   19.54    1.01
  -8   3  -1   20.04    0.98
  -8   3  -1   20.44    1.08
   9  -3   1    2.28    0.42
  -9  -3  -1    1.28    0.37
   9   3   1    1.36    0.32
   9   3   1    1.93    0.35
  -9   3  -1    1.16    0.27
  -9   3  -1    2.35    0.39
 -10  -3  -1    1.43    0.40
  10  -3   1    1.28    0.39
  10   3   1    0.94    0.29
 -10   3  -1    1.12    0.29
 -10   3  -1    0.78    0.32
  10   3   1    1.52    0.34
 -11  -3  -1    7.78    0.78
  11  -3   1    6.26    0.69
 -11   3  -1    7.08    0.58
 -11   3  -1    6.88    0.69
  11   3   1    6.26    0.61
 -10  -4   1    8.40    0.80
  10  -4  -1    7.87    0.75
  10   4  -1    9.05    0.75
 -10   4   1    7.44    0.67
   9  -4  -1    2.14    0.45
  -9  -4   1    0.63    0.36
   9   4  -1    1.61    0.38
  -9   4   1    1.57    0.34
  -9   4   1    1.00    0.35
  -8  -4   1   10.34    0.79
   8  -4  -1    9.96    0.73
  -8   4   1    9.58    0.78
   8   4  -1   10.25    0.74
   8   4  -1    9.52    0.69
  -8   4   1    8.36    0.65
   7  -4  -1   10.14    0.73
  -7  -4   1   11.38    0.81
  -7   4   1   12.87    0.76
   7   4  -1   13.02    0.76
  -7   4   1   11.19    0.80
   7   4  -1   11.25    0.76
   6  -4  -1    3.24    0.43
  -6  -4   1    4.02    0.48
  -6   4   1    3.81    0.43
   6   4  -1    4.13    0.47
  -6   4   1    4.94    0.51
   6   4  -1    4.08    0.44
   5  -4  -1   34.18    1.47
  -5  -4   1   35.00    1.57
  -5   4   1   35.63    1.57
   5   4  -1   35.05    1.48
   5   4  -1   36.29    1.46
  -5   4   1   34.11    1.44
   4  -4  -1    2.61    0.34
  -4  -4   1    2.49    0.35
   4   4  -1    1.91    0.32
  -4   4   1    2.75    0.36
   4   4  -1    2.56    0.33
  -4   4   1    2.02    0.35
   3  -4  -1   21.97    1.00
  -3  -4   1   21.88    1.08
   3   4  -1   24.33    1.02
  -3   4   1   21.34    1.01
   3   4  -1   21.28    1.01
  -3   4   1   23.34    1.11
  -2  -4   1    9.85    0.51
   2  -4  -1    8.85    0.58
  -2  -4   1    9.94    0.63
   2  -4  -1    9.34    0.56
  -2   4   1    9.19    0.61
  -2   4   1    9.96    0.60
   2   4  -1   10.39    0.60
   2   4  -1    9.82    0.58
  -2   4   1    9.63    0.50
   1  -4  -1    8.43    0.51
   1  -4  -1    8.54    0.55
   1   4  -1    8.91    0.58
   1   4  -1    9.81    0.53
  -1   4   1    8.70    0.59
   1   4  -1    9.17    0.56
  -1   4   1    9.38    0.51
   1   4  -1    8.75    0.55
   0  -4  -1   29.31    1.17
   0  -4  -1   31.25    1.21
   0   4  -1   30.02    1.18
   0   4   1   29.67    1.32
   0   4  -1   30.45    1.19
   0   4  -1   30.20    1.29
   0   4   1   29.10    1.18
  -1  -4  -1   25.91    1.04
   1  -4   1   25.93    1.10
  -1   4  -1   26.30    1.02
  -1   4  -1   25.00    1.06
  -1   4  -1   24.53    1.13
   1   4   1   27.44    1.06
   1   4   1   25.00    1.18
   1   4   1   23.28    1.04
   2  -4   1    1.25    0.25
  -2  -4  -1    1.20    0.22
  -2   4  -1    1.18    0.24
   2   4   1    1.39    0.28
   2   4   1    1.09    0.21
  -2   4  -1    1.44    0.28
   2   4   1    0.85    0.23
   3  -4   1   18.95    0.94
  -3  -4  -1   20.56    1.02
  -3   4  -1   18.84    0.95
  -3   4  -1   19.38    0.92
  -4  -4  -1    6.75    0.57
   4  -4   1    8.65    0.60
  -4   4  -1    6.81    0.53
  -4   4  -1    6.66    0.51
   4   4   1    7.07    0.53
   5  -4   1   39.17    1.67
  -5  -4  -1   42.62    1.81
  -5   4  -1   39.03    1.59
   5   4   1   40.34    1.65
  -5   4  -1   41.98    1.74
  -6  -4  -1    0.81    0.29
   6  -4   1    1.57    0.35
   6   4   1    0.80    0.28
  -6   4  -1    0.67    0.25
  -6   4  -1    1.01    0.29
  -7  -4  -1    4.09    0.52
   7  -4   1    4.29    0.50
   7   4   1    3.64    0.46
  -7   4  -1    4.18    0.48
  -7   4  -1    4.06    0.44
   8  -4   1    8.17    0.68
  -8  -4  -1    8.97    0.79
   8   4   1    8.61    0.68
  -8   4  -1    7.83    0.62
   9  -4   1    0.73    0.34
  -9  -4  -1    0.92    0.37
   9   4   1    0.35    0.28
  -9   4  -1    0.74    0.32
  -9   4  -1    0.38    0.25
  10  -4   1    9.92    0.83
 -10  -4  -1    9.13    0.87
 -10   4  -1   11.52    0.76
 -10   4  -1    9.78    0.79
  10   4   1    9.35    0.76
   8  -5  -1    1.73    0.38
  -8  -5   1    1.76    0.45
   8   5  -1    2.61    0.47
  -8   5   1    3.15    0.53
  -8   5   1    1.94    0.40
   7  -5  -1    1.26    0.35
  -7  -5   1    1.86    0.42
  -7   5   1    1.03    0.33
   7   5  -1    1.28    0.39
  -7   5   1    1.49    0.38
   6  -5  -1    0.46    0.24
  -6  -5   1   -0.03    0.27
   6   5  -1   -0.10    0.21
  -6   5   1    0.18    0.23
  -6   5   1   -0.02    0.23
  -5  -5   1    5.94    0.60
   5  -5  -1    6.06    0.56
  -5   5   1    4.68    0.52
  -5   5   1    4.57    0.55
   5   5  -1    5.01    0.55
   4  -5  -1    3.87    0.45
  -4  -5   1    3.75    0.48
   4   5  -1    4.56    0.49
  -4   5   1    4.01    0.48
   3  -5  -1    4.41    0.47
  -3  -5   1    4.60    0.51
   3   5  -1    4.20    0.46
  -3   5   1    5.39    0.54
   2  -5  -1    7.58    0.58
  -2  -5   1    7.64    0.60
  -2   5   1    6.57    0.58
   2   5  -1    8.00    0.60
  -1  -5   1   18.91    0.88
   1  -5  -1   17.68    0.93
   1   5  -1   18.42    0.92
  -1   5   1   17.64    0.99
   1   5  -1   17.93    0.99
   0  -5  -1   11.96    0.71
   0  -5   1   12.18    0.72
   0   5   1   11.97    0.79
   0   5   1   13.04    0.73
   0   5  -1   12.14    0.77
   0   5  -1   13.53    0.74
   0   5  -1   14.29    0.75
   1  -5   1  101.27    3.56
  -1  -5  -1  101.85    3.37
  -1   5  -1  104.72    3.43
  -1   5  -1   96.35    3.69
   1   5   1  103.41    3.47
   1   5   1   99.82    3.76
   2  -5   1   40.71    1.68
  -2  -5  -1   38.59    1.77
  -2   5  -1   38.82    1.61
   2   5   1   42.46    1.66
  -2   5  -1   40.14    1.72
   2   5   1   40.33    1.78
  -3  -5  -1    4.01    0.48
   3  -5   1    3.81    0.45
  -3   5  -1    2.97    0.41
   3   5   1    3.07    0.41
  -3   5  -1    3.18    0.40
  -4  -5  -1   24.82    1.32
   4  -5   1   26.48    1.25
  -4   5  -1   26.02    1.26
   4   5   1   25.29    1.23
  -4   5  -1   23.63    1.17
   5  -5   1    3.73    0.49
  -5  -5  -1    4.58    0.57
   5   5   1    3.64    0.49
  -5   5  -1    4.11    0.49
  -5   5  -1    4.42    0.49
  -6  -5  -1    3.59    0.55
   6  -5   1    4.50    0.55
   6   5   1    4.59    0.55
  -6   5  -1    4.86    0.53
  -6   5  -1    4.51    0.53
   7  -5   1    2.29    0.44
  -7  -5  -1    3.03    0.52
  -7   5  -1    2.68    0.46
   7   5   1    2.52    0.47
  -7   5  -1    2.49    0.42
  -8  -5  -1    8.25    0.85
   8  -5   1    9.25    0.82
   8   5   1    9.58    0.79
  -8   5  -1    9.29    0.76
  -4  -6   1    0.82    0.34
   4  -6  -1    0.61    0.32
  -4   6   1    0.27    0.30
   4   6  -1    0.27    0.30
  -3  -6   1    0.13    0.27
   3  -6  -1    0.76    0.31
  -3   6   1    0.16    0.27
   3   6  -1    0.63    0.33
   2  -6  -1    9.05    0.74
  -2  -6   1    9.59    0.76
  -2   6   1   10.08    0.79
   2   6  -1   10.57    0.74
  -1  -6   1    6.12    0.61
   1  -6  -1    5.65    0.57
  -1   6   1    4.87    0.59
   0   6  -1   22.82    1.23
   0   6   1   22.43    1.26
   1  -6   1    1.51    0.32
   1   6   1    1.73    0.43
  -2  -6  -1    6.00    0.64
   2  -6   1    6.24    0.57
   2   6   1    6.30    0.61
   3  -6   1    1.28    0.34
  -3  -6  -1    0.97    0.34
   3   6   1    0.99    0.36
  -3   6  -1    1.09    0.34
  -4  -6  -1    2.68    0.49
  -4   6  -1    3.68    0.50
   4   6   1    3.81    0.53
 -13   0   2    2.28    0.54
  13   0  -2    3.23    0.56
 -12   0   2   54.34    2.41
  12   0  -2   53.95    2.32
 -11   0   2    1.28    0.40
  11   0  -2    2.01    0.42
  10   0  -2   10.24    0.71
 -10   0   2    7.60    0.68
  -9   0   2   -0.03    0.21
   9   0  -2    0.13    0.22
   8   0  -2   21.11    0.84
  -8   0   2   19.77    1.05
   8   0  -2   23.30    1.06
   7   0  -2    0.87    0.16
  -7   0   2    1.05    0.25
   7   0  -2    1.28    0.15
   7   0  -2    1.07    0.25
   6   0  -2    1.33    0.24
  -6   0   2    1.97    0.28
   6   0  -2    1.30    0.17
   6   0  -2    1.69    0.16
   5   0  -2    4.53    0.28
  -5   0   2    4.48    0.37
   5   0  -2    4.97    0.25
   5   0  -2    4.88    0.37
  -4   0   2  113.96    3.58
   4   0  -2  124.06    3.50
   4   0  -2  120.56    3.80
  -4   0   2  104.24    3.92
   3   0  -2  172.78    5.90
  -3   0   2  189.51    6.14
  -3   0   2  194.99    5.66
   3   0  -2  185.69    5.52
   2   0  -2  151.32    4.64
   2   0  -2  150.78    4.94
  -2   0   2  174.26    4.76
  -2   0   2  147.03    5.12
   1   0  -2    7.07    0.28
  -1   0   2    7.21    0.30
  -1   0   2    6.86    0.29
   1   0  -2    6.96    0.29
   0   0  -2  607.27   17.35
   0   0   2  547.64   18.06
   0   0  -2  530.75   16.46
   0   0   2  523.41   16.59
   1   0   2    8.23    0.33
  -1   0  -2    7.87    0.33
  -1   0  -2    7.89    0.33
   1   0   2    7.83    0.34
  -2   0  -2  939.18   28.26
  -2   0  -2  960.45   30.87
   2   0   2  940.90   28.77
   2   0   2  959.57   29.88
  -3   0  -2    6.70    0.37
  -3   0  -2    6.21    0.31
   3   0   2    6.60    0.32
   3   0   2    6.37    0.36
   4   0   2  410.03   11.90
  -4   0  -2  385.40   11.65
   4   0   2  397.64   12.40
  -4   0  -2  380.71   12.87
   5   0   2   44.05    1.61
  -5   0  -2   44.00    1.45
  -5   0  -2   43.21    1.68
   5   0   2   44.37    1.47
   6   0   2   66.21    2.10
   6   0   2   62.53    2.28
  -6   0  -2   64.08    2.38
  -6   0  -2   63.98    2.06
  -7   0  -2    7.13    0.38
   7   0   2    6.92    0.39
  -7   0  -2    6.25    0.52
   7   0   2    6.71    0.49
   8   0   2    0.76    0.26
   8   0   2    1.12    0.20
  -8   0  -2    0.76    0.28
  -8   0  -2    1.22    0.19
   9   0   2   10.56    0.73
  -9   0  -2    9.89    0.73
  10   0   2   15.38    0.92
 -10   0  -2   14.64    0.94
  11   0   2    5.50    0.59
 -11   0  -2    6.03    0.65
  12   0   2   92.56    3.56
 -12   0  -2   95.64    3.75
 -13   0  -2   -0.25    0.30
  13   0   2   -0.49    0.29
  13  -1  -2    1.27    0.41
 -13  -1   2    0.64    0.37
  13   1  -2    1.18    0.41
 -13   1   2    1.20    0.43
 -12  -1   2   12.52    0.95
  12  -1  -2   12.41    0.93
  12   1  -2   13.49    0.94
 -12   1   2   12.22    0.97
 -11  -1   2    2.69    0.48
  11  -1  -2    2.51    0.43
 -11   1   2    2.73    0.48
  11   1  -2    2.49    0.45
  10  -1  -2    2.89    0.45
 -10  -1   2    3.76    0.51
  10   1  -2    2.88    0.35
 -10   1   2    4.04    0.51
  10   1  -2    2.79    0.43
  -9  -1   2   14.00    0.89
   9  -1  -2   14.38    0.87
  -9   1   2   15.78    0.92
   9   1  -2   16.30    0.76
   9   1  -2   14.71    0.86
  -9   1   2   15.09    0.70
  -8  -1   2   20.75    1.08
   8  -1  -2   22.83    1.08
  -8   1   2   21.41    0.88
   8   1  -2   21.56    1.05
   8   1  -2   23.26    0.94
  -8   1   2   20.62    1.08
   7  -1  -2   19.46    0.92
  -7  -1   2   20.10    0.96
  -7   1   2   16.76    0.92
   7   1  -2   17.97    0.90
   7   1  -2   19.40    0.81
  -7   1   2   18.24    0.76
   6  -1  -2   54.53    2.07
  -6  -1   2   60.79    2.19
  -6   1   2   55.98    2.17
   6   1  -2   54.94    2.07
   6   1  -2   62.55    1.97
  -6   1   2   55.53    1.89
  -6   1   2   57.66    1.81
  -5  -1   2   54.33    1.83
   5  -1  -2   46.22    1.72
  -5   1   2   47.19    1.50
  -5   1   2   45.38    1.80
  -5   1   2   43.95    1.57
   5   1  -2   50.38    1.64
   5   1  -2   45.25    1.72
   4  -1  -2  187.14    6.29
  -4  -1   2  221.23    6.57
   4   1  -2  194.94    6.31
   4   1  -2  187.14    6.06
  -4   1   2  191.20    6.57
  -4   1   2  196.46    5.96
  -4   1   2  199.11    5.93
   3  -1  -2  139.73    4.34
   3  -1  -2  142.89    4.60
  -3  -1   2  145.09    4.78
   3   1  -2  136.18    4.61
   3   1  -2  146.76    4.27
  -3   1   2  137.42    4.80
   3   1  -2  142.92    4.45
  -3   1   2  153.59    4.36
  -2  -1   2   72.21    2.42
   2  -1  -2   74.43    2.33
  -2   1   2   68.71    2.45
   2   1  -2   72.27    2.15
  -2   1   2   72.05    2.21
   2   1  -2   70.07    2.36
   2   1  -2   69.65    2.27
   1  -1  -2   56.48    1.77
  -1  -1   2   55.95    1.76
  -1  -1   2   55.03    1.84
   1  -1  -2   53.64    1.72
   1   1  -2   54.45    1.82
  -1   1   2   55.59    1.73
  -1   1   2   54.26    1.89
   1   1  -2   53.75    1.76
   1   1  -2   53.29    1.68
   0  -1   2  558.23   16.92
   0  -1  -2  570.10   16.58
   0   1  -2  540.72   16.56
   0   1   2  554.17   18.24
   0   1  -2  599.45   18.31
   0   1  -2  548.39   17.56
   0   1   2  568.18   17.02
  -1  -1  -2  364.85   10.57
   1  -1   2  362.02   10.78
   1   1   2  351.55   11.64
   1   1   2  363.96   11.19
  -1   1  -2  346.93   10.58
  -1   1  -2  353.39   11.21
  -1   1  -2  359.37   11.60
  -2  -1  -2  960.01   28.92
   2  -1   2  971.85   30.57
  -2  -1  -2  938.04   31.75
   2  -1   2 1000.00   29.40
  -2   1  -2  961.26   28.62
  -2   1  -2  998.53   31.81
   2   1   2  963.57   29.49
   2   1   2  996.11   30.48
   3  -1   2  331.01   10.41
  -3  -1  -2  333.22    9.76
   3  -1   2  339.22    9.95
  -3  -1  -2  317.03   10.80
   3   1   2  327.98   10.34
  -3   1  -2  326.36    9.81
  -3   1  -2  331.81   10.77
   4  -1   2  126.24    4.16
  -4  -1  -2  124.36    4.32
  -4  -1  -2  130.44    3.83
   4  -1   2  131.98    3.88
   4   1   2  126.92    3.98
   4   1   2  124.53    4.10
  -4   1  -2  121.94    3.89
  -4   1  -2  124.37    4.28
   5  -1   2   50.00    1.80
   5  -1   2   49.54    1.56
  -5  -1  -2   51.48    1.57
  -5  -1  -2   49.91    1.87
  -5   1  -2   47.49    1.83
   5   1   2   46.32    1.73
  -5   1  -2   47.35    1.65
   5   1   2   48.49    1.68
   6  -1   2   26.68    0.90
  -6  -1  -2   25.84    1.17
  -6  -1  -2   27.27    0.92
   6  -1   2   28.08    1.15
  -6   1  -2   27.13    1.01
  -6   1  -2   25.35    1.14
   6   1   2   25.30    1.07
   6   1   2   24.94    1.02
  -7  -1  -2   36.28    1.59
   7  -1   2   40.02    1.57
   7   1   2   38.28    1.41
  -7   1  -2   38.17    1.39
   7   1   2   38.75    1.51
  -7   1  -2   38.04    1.59
   8  -1   2    9.52    0.65
  -8  -1  -2    7.92    0.63
   8   1   2    8.81    0.59
   8   1   2    8.38    0.52
  -8   1  -2    9.26    0.64
  -8   1  -2    9.34    0.51
  -9  -1  -2   16.61    1.01
   9  -1   2   18.85    1.00
  -9   1  -2   16.99    0.81
   9   1   2   18.00    0.84
  -9   1  -2   18.90    1.02
   9   1   2   17.66    0.94
 -10  -1  -2    3.38    0.51
  10  -1   2    4.43    0.53
 -10   1  -2    3.75    0.52
  10   1   2    3.86    0.48
  11  -1   2   12.80    0.91
 -11  -1  -2   15.27    1.01
  11   1   2   14.75    0.92
 -11   1  -2   14.65    0.97
  12  -1   2   17.05    1.11
 -12  -1  -2   19.28    1.21
  12   1   2   19.49    1.14
 -12   1  -2   17.35    1.15
 -12  -2   2   15.48    1.08
  12  -2  -2   14.49    1.01
 -12   2   2   16.70    1.11
  12   2  -2   16.62    1.04
 -11  -2   2    0.99    0.38
  11  -2  -2    0.75    0.36
  11   2  -2    1.46    0.31
  11   2  -2    1.59    0.37
 -11   2   2    1.20    0.38
 -10  -2   2    6.46    0.62
  10  -2  -2    4.83    0.56
 -10   2   2    6.00    0.48
  10   2  -2    4.98    0.52
  10   2  -2    5.76    0.51
 -10   2   2    6.21    0.62
  -9  -2   2   26.07    1.27
   9  -2  -2   23.14    1.19
   9   2  -2   23.69    1.08
  -9   2   2   24.92    1.27
  -9   2   2   23.56    1.04
   9   2  -2   23.57    1.17
   8  -2  -2   53.11    2.05
  -8  -2   2   49.01    2.10
   8   2  -2   51.77    2.02
   8   2  -2   52.32    1.92
  -8   2   2   52.55    1.86
  -8   2   2   52.27    2.14
   7  -2  -2   98.59    3.39
  -7  -2   2   92.26    3.49
  -7   2   2  100.27    3.16
   7   2  -2   94.15    3.35
   7   2  -2   97.04    3.24
  -7   2   2   97.22    3.54
   6  -2  -2   11.95    0.65
  -6  -2   2   10.20    0.64
  -6   2   2   10.89    0.66
   6   2  -2   10.00    0.58
  -6   2   2   11.09    0.57
   6   2  -2   11.72    0.64
   5  -2  -2   17.63    0.83
  -5  -2   2   18.11    0.86
   5   2  -2   17.62    0.82
  -5   2   2   17.87    0.88
   5   2  -2   18.22    0.81
  -5   2   2   19.01    0.79
   4  -2  -2   53.67    1.88
  -4  -2   2   51.68    1.96
  -4  -2   2   53.52    1.60
  -4   2   2   53.75    1.81
  -4   2   2   53.01    1.64
   4   2  -2   51.85    1.89
   4   2  -2   53.28    1.85
  -4   2   2   52.68    1.99
  -3  -2   2   90.56    3.13
   3  -2  -2   87.99    2.98
   3   2  -2   89.68    3.03
   3   2  -2   91.46    2.73
  -3   2   2   92.35    2.79
  -3   2   2   90.63    3.18
  -3   2   2   87.87    2.87
   3   2  -2   90.99    2.94
  -2  -2   2  173.67    5.83
   2  -2  -2  177.16    5.59
   2  -2  -2  175.88    5.35
   2   2  -2  184.18    5.26
  -2   2   2  170.55    5.88
  -2   2   2  179.48    5.36
   2   2  -2  171.27    5.64
   2   2  -2  171.67    5.46
   1  -2  -2    0.58    0.15
   1  -2  -2    0.75    0.13
  -1   2   2    0.60    0.13
   1   2  -2    0.85    0.17
   1   2  -2    0.48    0.15
   1   2  -2    0.54    0.13
   1   2  -2    0.79    0.13
  -1   2   2    0.64    0.16
   0  -2  -2   89.97    2.77
   0   2  -2   89.72    2.76
   0   2   2   87.39    2.81
   0   2  -2   86.05    2.93
   0   2   2   89.16    2.83
   0   2  -2   90.11    2.99
   0   2  -2   88.72    2.81
   0   2   2   86.27    3.05
   1  -2   2    1.01    0.15
  -1  -2  -2    0.83    0.14
   1   2   2    1.18    0.12
  -1   2  -2    0.73    0.18
  -1   2  -2    0.80    0.15
  -1   2  -2    0.84    0.16
   1   2   2    0.89    0.17
   1   2   2    0.74    0.16
   2  -2   2  127.34    4.07
  -2  -2  -2  121.81    4.23
  -2  -2  -2  128.52    3.78
   2  -2   2  120.11    3.81
   2   2   2  129.56    3.95
  -2   2  -2  124.30    4.16
   2   2   2  121.15    3.91
   2   2   2  121.77    4.22
  -2   2  -2  117.74    3.83
   3  -2   2   64.33    2.00
  -3  -2  -2   64.79    2.32
   3  -2   2   64.37    2.23
  -3  -2  -2   64.40    2.01
   3   2   2   62.68    2.11
  -3   2  -2   63.17    2.10
   3   2   2   61.58    2.13
  -3   2  -2   62.63    2.24
   4  -2   2   82.05    2.53
   4  -2   2   80.31    2.83
  -4  -2  -2   85.48    2.55
  -4  -2  -2   80.49    2.94
  -4   2  -2   81.36    2.66
  -4   2  -2   82.05    2.88
   4   2   2   81.17    2.73
   4   2   2   81.56    2.72
  -5  -2  -2   19.58    0.97
  -5  -2  -2   21.87    0.74
   5  -2   2   19.82    0.93
  -5   2  -2   20.28    0.92
   5   2   2   18.79    0.87
   5   2   2   20.41    0.85
  -5   2  -2   20.77    0.87
  -6  -2  -2   10.31    0.66
   6  -2   2   10.62    0.64
   6   2   2    9.95    0.57
   6   2   2   10.34    0.57
  -6   2  -2   10.28    0.58
  -6   2  -2   10.57    0.63
   7  -2   2    8.24    0.60
  -7  -2  -2    8.65    0.63
  -7   2  -2    9.44    0.61
   7   2   2    8.18    0.54
  -7   2  -2    8.01    0.53
   7   2   2    9.28    0.56
  -8  -2  -2   49.82    2.17
   8  -2   2   51.27    2.09
   8   2   2   54.14    2.02
  -8   2  -2   56.59    2.16
  -8   2  -2   50.92    1.90
   8   2   2   53.84    1.96
   9  -2   2    6.44    0.60
  -9  -2  -2    6.04    0.60
   9   2   2    6.81    0.52
  -9   2  -2    7.73    0.61
   9   2   2    6.94    0.56
  -9   2  -2    6.24    0.49
 -10  -2  -2    3.12    0.49
  10  -2   2    3.69    0.51
  10   2   2    3.78    0.46
  10   2   2    2.28    0.34
 -10   2  -2    3.07    0.37
 -10   2  -2    4.09    0.53
  11  -2   2    6.91    0.68
 -11  -2  -2    6.87    0.72
 -11   2  -2    6.00    0.66
  11   2   2    6.42    0.57
  11   2   2    7.82    0.67
 -12  -2  -2    2.11    0.49
  12  -2   2    2.45    0.51
  12   2   2    2.19    0.44
 -12   2  -2    1.91    0.47
 -11  -3   2    1.57    0.45
  11  -3  -2    1.17    0.39
  11  -3  -2    1.88    0.35
  11   3  -2    1.90    0.41
 -11   3   2    1.98    0.43
  11   3  -2    2.05    0.38
 -10  -3   2    2.57    0.46
  10  -3  -2    2.36    0.43
  10  -3  -2    2.42    0.37
  10   3  -2    2.48    0.41
 -10   3   2    2.70    0.46
  10   3  -2    3.34    0.46
 -10   3   2    2.34    0.37
  -9  -3   2    4.77    0.56
   9  -3  -2    4.70    0.52
  -9   3   2    5.04    0.47
   9   3  -2    4.77    0.51
   9   3  -2    4.72    0.50
  -9   3   2    4.41    0.52
   8  -3  -2   69.14    2.62
  -8  -3   2   68.37    2.74
   8   3  -2   67.17    2.52
  -8   3   2   72.84    2.77
  -8   3   2   71.27    2.48
   8   3  -2   67.12    2.58
   7  -3  -2   39.41    1.66
  -7  -3   2   38.83    1.74
  -7   3   2   41.73    1.60
   7   3  -2   41.43    1.64
  -7   3   2   42.25    1.77
   7   3  -2   41.17    1.67
   6  -3  -2   20.82    0.99
  -6  -3   2   18.96    1.01
   6   3  -2   21.49    1.00
  -6   3   2   19.61    0.94
   6   3  -2   21.14    0.99
  -6   3   2   21.58    1.06
   5  -3  -2   25.08    1.11
  -5  -3   2   27.72    1.21
  -5   3   2   28.05    1.13
  -5   3   2   25.18    1.22
   5   3  -2   26.06    1.13
   5   3  -2   25.30    1.13
  -4  -3   2    7.76    0.51
   4  -3  -2    7.36    0.47
   4   3  -2    7.37    0.49
  -4   3   2    7.67    0.50
   4   3  -2    7.60    0.51
  -4   3   2    7.34    0.53
   3  -3  -2  136.22    4.59
   3  -3  -2  145.44    4.46
  -3  -3   2  138.08    4.82
   3   3  -2  141.63    4.65
  -3   3   2  143.78    4.35
  -3   3   2  136.33    4.86
  -3   3   2  143.65    4.44
   3   3  -2  137.86    4.52
   3   3  -2  143.22    4.27
   2  -3  -2   76.91    2.52
  -2  -3   2   73.50    2.68
   2  -3  -2   75.59    2.55
   2   3  -2   76.07    2.55
   2   3  -2   76.00    2.40
  -2   3   2   74.82    2.75
   2   3  -2   76.03    2.62
  -2   3   2   76.66    2.44
   1  -3  -2  149.69    4.64
   1  -3  -2  149.64    4.79
   1   3  -2  149.78    5.04
   1   3  -2  147.06    4.88
   1   3  -2  150.23    4.57
  -1   3   2  148.82    5.10
   1   3  -2  146.97    4.71
  -1   3   2  148.52    4.66
   0  -3  -2   13.20    0.55
   0  -3  -2   13.02    0.61
   0   3  -2   12.51    0.59
   0   3  -2   13.11    0.63
   0   3   2   12.06    0.67
   0   3  -2   12.44    0.64
   0   3   2   13.14    0.61
   0   3  -2   13.10    0.60
   1  -3   2   83.74    2.68
  -1  -3  -2   83.42    2.66
  -1   3  -2   83.48    2.68
  -1   3  -2   83.08    2.85
  -1   3  -2   84.46    2.90
   1   3   2   79.55    2.96
   1   3   2   84.54    2.72
   1   3   2   80.26    2.73
  -1   3  -2   80.83    2.68
   2  -3   2   13.99    0.59
   2  -3   2   13.40    0.70
  -2  -3  -2   13.66    0.61
  -2   3  -2   14.03    0.67
   2   3   2   14.26    0.60
   2   3   2   14.04    0.68
  -2   3  -2   14.26    0.68
   2   3   2   14.43    0.75
  -3  -3  -2   67.61    2.52
   3  -3   2   65.99    2.16
   3  -3   2   66.47    2.41
  -3  -3  -2   68.26    2.18
   3   3   2   71.11    2.29
   3   3   2   64.80    2.32
  -3   3  -2   66.24    2.29
  -3   3  -2   68.74    2.45
  -4  -3  -2    3.98    0.41
   4  -3   2    3.71    0.40
  -4  -3  -2    3.54    0.27
  -4   3  -2    3.38    0.35
   4   3   2    3.63    0.30
   4   3   2    2.84    0.33
  -4   3  -2    3.38    0.34
  -5  -3  -2   29.74    1.37
   5  -3   2   29.59    1.31
  -5   3  -2   32.28    1.31
   5   3   2   30.25    1.27
   5   3   2   29.34    1.18
  -5   3  -2   30.19    1.23
  -6  -3  -2   17.37    0.99
   6  -3   2   17.47    0.94
   6   3   2   18.49    0.84
  -6   3  -2   18.08    0.88
   6   3   2   17.76    0.90
  -6   3  -2   18.93    0.93
   7  -3   2    3.54    0.44
  -7  -3  -2    2.10    0.39
  -7   3  -2    2.68    0.34
  -7   3  -2    3.65    0.42
   7   3   2    3.06    0.38
   7   3   2    2.66    0.33
   8  -3   2    7.97    0.67
  -8  -3  -2    6.73    0.65
  -8   3  -2    7.61    0.56
  -8   3  -2    6.79    0.57
   9  -3   2    1.26    0.36
  -9  -3  -2    1.29    0.38
   9   3   2    1.34    0.32
  -9   3  -2    1.55    0.31
  -9   3  -2    2.01    0.38
  10  -3   2    3.63    0.52
 -10  -3  -2    3.01    0.51
  10   3   2    4.00    0.49
 -10   3  -2    2.56    0.38
 -10   3  -2    3.74    0.49
  11  -3   2    1.51    0.42
 -11  -3  -2    0.55    0.37
  11   3   2    1.26    0.34
 -11   3  -2    1.57    0.39
 -11   3  -2    0.73    0.28
  10  -4  -2    3.03    0.45
 -10  -4   2    2.25    0.49
  10  -4  -2    2.91    0.50
  10   4  -2    2.34    0.45
  10   4  -2    3.61    0.50
   9  -4  -2    0.22    0.29
  -9  -4   2    0.09    0.30
   9  -4  -2    0.05    0.22
   9   4  -2    0.42    0.29
  -9   4   2    0.25    0.29
   9   4  -2   -0.03    0.24
   8  -4  -2    6.11    0.59
   8  -4  -2    5.99    0.57
  -8  -4   2    6.16    0.62
   8   4  -2    6.36    0.60
  -8   4   2    6.04    0.63
  -8   4   2    5.97    0.55
   8   4  -2    5.93    0.57
   7  -4  -2    5.82    0.53
   7  -4  -2    5.72    0.55
  -7  -4   2    5.72    0.59
   7   4  -2    6.70    0.59
  -7   4   2    6.16    0.54
   7   4  -2    5.04    0.52
  -7   4   2    6.74    0.63
   6  -4  -2    6.04    0.54
  -6  -4   2    6.87    0.59
   6  -4  -2    5.71    0.53
  -6   4   2    7.52    0.56
  -6   4   2    6.82    0.60
   6   4  -2    6.66    0.56
   6   4  -2    5.82    0.52
  -5  -4   2    2.46    0.37
   5  -4  -2    2.39    0.35
   5  -4  -2    1.27    0.29
   5   4  -2    2.96    0.37
  -5   4   2    1.56    0.31
   5   4  -2    1.51    0.33
  -5   4   2    2.14    0.36
   4  -4  -2    6.25    0.49
  -4  -4   2    7.89    0.58
   4  -4  -2    6.90    0.53
  -4   4   2    7.37    0.59
   4   4  -2    7.12    0.54
   4   4  -2    7.92    0.55
   3  -4  -2    3.93    0.41
  -3  -4   2    4.19    0.42
   3  -4  -2    5.08    0.40
   3   4  -2    5.65    0.44
   3   4  -2    4.68    0.43
  -3   4   2    4.91    0.48
  -2  -4   2   19.50    0.93
   2  -4  -2   18.80    0.84
   2  -4  -2   19.79    0.92
  -2   4   2   19.70    0.99
   2   4  -2   19.51    0.81
   2   4  -2   18.91    0.91
   2   4  -2   17.69    0.88
   1  -4  -2   21.35    0.96
  -1   4   2   21.74    1.05
   1   4  -2   22.73    1.01
   1   4  -2   21.68    0.95
   1   4  -2   21.42    0.98
   1   4  -2   21.78    0.90
  -1   4   2   19.08    0.89
   0  -4  -2   11.96    0.63
   0   4  -2   10.62    0.62
   0   4   2    9.88    0.66
   0   4   2   10.32    0.59
   0   4  -2   11.10    0.60
   0   4  -2   10.64    0.58
   1  -4   2    4.62    0.41
  -1  -4  -2    5.08    0.39
   1   4   2    4.22    0.44
  -1   4  -2    4.18    0.39
  -1   4  -2    3.84    0.37
  -1   4  -2    4.04    0.35
  -1   4  -2    4.01    0.40
   1   4   2    4.42    0.39
   2  -4   2   36.08    1.48
  -2  -4  -2   36.35    1.33
  -2   4  -2   35.98    1.40
  -2   4  -2   34.43    1.46
   2   4   2   34.68    1.41
   2   4   2   35.55    1.55
   3  -4   2    4.77    0.46
  -3  -4  -2    4.26    0.46
  -3   4  -2    4.33    0.41
   3   4   2    4.55    0.43
  -3   4  -2    3.96    0.41
   4  -4   2   57.85    2.24
  -4  -4  -2   57.18    2.35
  -4   4  -2   56.78    2.12
  -4   4  -2   59.76    2.26
   4   4   2   59.88    2.19
   5  -4   2   16.53    0.94
  -5  -4  -2   17.65    1.02
   5   4   2   18.70    0.96
  -5   4  -2   17.27    0.92
  -5   4  -2   17.36    0.90
  -6  -4  -2   12.69    0.88
   6  -4   2   14.90    0.89
  -6   4  -2   13.02    0.79
  -6   4  -2   14.93    0.84
   7  -4   2    2.38    0.42
  -7  -4  -2    3.15    0.49
  -7   4  -2    3.35    0.43
   7   4   2    2.33    0.38
  -7   4  -2    2.76    0.39
   8  -4   2    0.60    0.32
  -8  -4  -2    1.12    0.37
   8   4   2    1.04    0.32
  -8   4  -2    0.47    0.25
  -8   4  -2    0.88    0.33
  -9  -4  -2    0.28    0.34
   9  -4   2    1.38    0.42
   9   4   2    1.42    0.37
  -9   4  -2    1.26    0.32
  -9   4  -2    0.90    0.32
 -10  -4  -2    1.60    0.46
  10  -4   2    1.66    0.47
 -10   4  -2    1.87    0.38
  10   4   2    1.87    0.44
  -8  -5   2    1.02    0.37
   8  -5  -2    1.03    0.32
  -8   5   2    0.81    0.36
   8   5  -2    0.70    0.35
  -7  -5   2    2.04    0.42
   7  -5  -2    0.87    0.31
   7   5  -2    2.14    0.43
  -7   5   2    1.78    0.42
  -6  -5   2    1.03    0.33
   6  -5  -2    0.85    0.29
   6   5  -2    0.90    0.33
  -6   5   2    1.00    0.34
  -5  -5   2    0.03    0.23
   5  -5  -2    0.06    0.21
   5   5  -2    0.24    0.25
  -5   5   2    0.33    0.25
  -4  -5   2    5.09    0.54
   4  -5  -2    4.89    0.51
   4   5  -2    4.34    0.49
  -4   5   2    4.44    0.51
  -3  -5   2   21.39    1.13
   3  -5  -2   22.61    1.11
   3   5  -2   22.00    1.08
   3   5  -2   22.46    1.10
  -3   5   2   21.89    1.18
  -2  -5   2    5.49    0.50
   2  -5  -2    4.94    0.49
   2   5  -2    5.41    0.50
  -2   5   2    4.21    0.50
   2   5  -2    3.82    0.45
   1  -5  -2    5.73    0.52
   1   5  -2    5.80    0.50
   1   5  -2    4.49    0.49
  -1   5   2    5.53    0.54
   1   5  -2    5.18    0.45
   1   5  -2    5.80    0.50
   0  -5  -2    2.97    0.38
   0   5   2    2.39    0.39
   0   5  -2    3.20    0.38
   0   5  -2    3.21    0.40
   0   5  -2    2.57    0.36
   0   5  -2    3.53    0.43
   0   5   2    3.39    0.40
  -1  -5  -2   14.11    0.76
   1  -5   2   13.91    0.82
  -1   5  -2   13.97    0.77
   1   5   2   13.86    0.88
   1   5   2   12.91    0.77
  -1   5  -2   14.26    0.82
   2  -5   2    3.29    0.43
  -2  -5  -2    3.16    0.44
  -2   5  -2    3.53    0.42
  -2   5  -2    2.76    0.37
   2   5   2    3.63    0.47
   2   5   2    3.29    0.42
   3  -5   2   12.27    0.78
  -3  -5  -2   11.85    0.82
  -3   5  -2   12.20    0.73
  -3   5  -2   11.68    0.74
   3   5   2   11.02    0.75
  -4  -5  -2    4.49    0.54
   4  -5   2    4.74    0.52
   4   5   2    4.12    0.48
  -4   5  -2    5.15    0.49
   5  -5   2   -0.24    0.25
  -5  -5  -2    0.77    0.34
   5   5   2    0.41    0.28
  -5   5  -2    0.52    0.25
   6  -5   2    3.38    0.51
  -6  -5  -2    2.92    0.51
   6   5   2    3.12    0.48
  -6   5  -2    4.24    0.49
  -7  -5  -2   15.62    1.07
   7  -5   2   15.46    1.01
   7   5   2   14.60    0.97
  -7   5  -2   14.51    0.90
  -8   5  -2    5.00    0.57
   8   5   2    4.05    0.57
   4  -6  -2    2.03    0.44
   4   6  -2    2.23    0.45
  -4   6   2    1.98    0.43
   3  -6  -2    0.03    0.27
   3   6  -2   -0.10    0.27
  -3   6   2   -0.01    0.25
   2  -6  -2    5.67    0.58
  -2   6   2    4.56    0.59
   2   6  -2    5.23    0.56
   1  -6  -2    8.97    0.68
  -1   6   2    7.60    0.73
   0  -6  -2    2.17    0.38
   0   6   2    1.69    0.41
  -1   6  -2    2.31    0.39
   1   6   2    3.33    0.50
  -2  -6  -2   13.51    0.94
   2   6   2   12.98    0.86
  -2   6  -2   13.60    0.87
  -3  -6  -2    5.29    0.64
  -3   6  -2    5.02    0.56
   3   6   2    5.70    0.60
  -4  -6  -2    0.25    0.30
   4   6   2    0.45    0.32
  -4   6  -2    0.46    0.31
  13   0  -3    2.17    0.51
 -13   0   3    2.34    0.51
  12   0  -3   -0.02    0.28
 -12   0   3   -0.08    0.27
  11   0  -3  112.19    4.04
 -11   0   3  108.31    4.18
  10   0  -3    8.91    0.70
 -10   0   3    8.60    0.71
  -9   0   3   46.50    2.00
   9   0  -3   48.97    1.95
  -8   0   3    0.34    0.21
   8   0  -3    0.26    0.21
  -8   0   3   -0.06    0.12
  -7   0   3    3.01    0.37
   7   0  -3    4.02    0.40
  -7   0   3    3.81    0.29
   7   0  -3    4.07    0.26
  -6   0   3    3.10    0.25
   6   0  -3    2.72    0.21
  -6   0   3    2.31    0.30
   6   0  -3    2.72    0.32
   5   0  -3    7.96    0.47
  -5   0   3    7.20    0.46
   5   0  -3    7.77    0.35
  -5   0   3    7.21    0.38
  -4   0   3    1.35    0.21
   4   0  -3    1.13    0.14
   4   0  -3    1.28    0.19
  -4   0   3    1.13    0.15
   3   0  -3   15.62    0.57
  -3   0   3   15.15    0.66
   3   0  -3   14.53    0.64
  -3   0   3   16.70    0.60
   2   0  -3  553.37   17.22
   2   0  -3  556.71   16.24
  -2   0   3  561.51   17.88
  -2   0   3  534.37   16.60
   1   0  -3   72.78    2.25
   1   0  -3   74.36    2.36
  -1   0   3   73.16    2.31
  -1   0   3   72.43    2.43
   0   0  -3  183.25    5.61
   0   0  -3  176.00    5.33
   0   0   3  179.10    5.81
   0   0   3  174.18    5.44
  -1   0  -3  281.84    8.37
   1   0   3  275.74    8.54
  -1   0  -3  286.78    9.16
   1   0   3  282.20    8.83
  -2   0  -3  238.59    7.18
   2   0   3  239.79    7.59
  -2   0  -3  240.50    7.87
   2   0   3  243.71    7.33
   3   0   3    8.32    0.40
  -3   0  -3    7.84    0.40
  -3   0  -3    8.56    0.44
   3   0   3    8.60    0.43
  -4   0  -3  174.14    5.87
   4   0   3  173.54    5.66
   4   0   3  178.00    5.42
  -4   0  -3  176.95    5.32
   5   0   3   19.71    0.75
  -5   0  -3   18.84    0.75
   5   0   3   19.26    0.84
  -5   0  -3   18.52    0.87
   6   0   3    0.36    0.14
  -6   0  -3    0.44    0.20
   6   0   3    0.78    0.21
  -6   0  -3    0.83    0.16
  -7   0  -3   17.18    0.73
   7   0   3   17.51    0.87
  -7   0  -3   18.07    0.91
   7   0   3   17.96    0.74
  -8   0  -3   74.41    2.88
   8   0   3   75.26    2.77
  -8   0  -3   79.38    2.50
   8   0   3   75.91    2.53
   9   0   3   14.38    0.87
  -9   0  -3   15.20    0.93
 -10   0  -3   22.05    1.20
  10   0   3   21.57    1.15
  11   0   3    0.04    0.27
 -11   0  -3   -0.08    0.28
  12   0   3   22.78    1.24
 -12   0  -3   19.58    1.25
  13  -1  -3    1.96    0.47
 -13  -1   3    1.55    0.45
  13   1  -3    2.53    0.49
 -13   1   3    1.87    0.50
  12  -1  -3    7.40    0.72
 -12  -1   3    6.83    0.73
 -12   1   3    6.80    0.74
  12   1  -3    7.79    0.71
 -11  -1   3   48.24    2.17
  11  -1  -3   50.41    2.13
  11   1  -3   47.44    2.07
 -11   1   3   50.00    2.20
  10  -1  -3   42.83    1.88
 -10  -1   3   46.78    1.98
  10   1  -3   44.18    1.87
  10   1  -3   46.43    1.69
 -10   1   3   40.42    1.94
   9  -1  -3    7.23    0.62
  -9  -1   3    8.67    0.67
   9  -1  -3    7.24    0.47
   9   1  -3    7.84    0.61
  -9   1   3    7.68    0.64
   9   1  -3    8.29    0.52
   8  -1  -3    2.33    0.27
  -8  -1   3    2.86    0.40
   8  -1  -3    2.54    0.37
  -8   1   3    2.56    0.38
   8   1  -3    2.72    0.30
   8   1  -3    1.73    0.31
   7  -1  -3   75.78    2.88
   7  -1  -3   75.88    2.64
  -7  -1   3   93.30    3.06
  -7   1   3   75.19    3.01
   7   1  -3   84.91    2.92
   7   1  -3   87.79    2.74
   6  -1  -3   55.34    2.10
   6  -1  -3   54.59    1.93
  -6  -1   3   65.77    2.23
  -6   1   3   54.39    2.20
   6   1  -3   62.04    2.01
  -6   1   3   56.87    1.87
   6   1  -3   60.52    2.13
   5  -1  -3   13.63    0.62
  -5  -1   3   15.17    0.73
   5  -1  -3   14.15    0.69
   5   1  -3   12.96    0.63
   5   1  -3   16.42    0.49
  -5   1   3   14.80    0.56
  -5   1   3   14.97    0.75
   5   1  -3   16.19    0.73
   4  -1  -3  192.55    5.91
   4  -1  -3  190.11    6.26
  -4  -1   3  188.97    6.51
  -4   1   3  202.15    5.96
   4   1  -3  205.38    6.30
   4   1  -3  187.53    6.04
  -4   1   3  193.68    6.55
   4   1  -3  203.86    5.80
  -3  -1   3  298.05    9.61
  -3  -1   3  303.57   10.32
   3  -1  -3  311.94    9.40
   3  -1  -3  314.49    9.94
   3   1  -3  330.75    9.32
  -3   1   3  326.52    9.54
  -3   1   3  315.58   10.36
   3   1  -3  323.55    9.98
   2  -1  -3   89.31    2.85
  -2  -1   3   88.75    2.97
   2  -1  -3   87.02    2.75
  -2  -1   3   87.14    2.81
  -2   1   3   88.44    3.02
   2   1  -3   91.99    2.69
   2   1  -3   88.07    2.91
  -2   1   3   87.58    2.76
   1  -1  -3   71.42    2.24
  -1  -1   3   71.22    2.37
  -1  -1   3   68.79    2.28
   1  -1  -3   73.99    2.28
   1   1  -3   70.25    2.36
  -1   1   3   72.46    2.26
   1   1  -3   71.76    2.20
   0  -1  -3  326.25    9.42
   0  -1   3  319.10    9.61
   0   1  -3  319.50   10.33
   0   1   3  314.88   10.34
   0   1   3  314.17    9.61
   0   1  -3  317.03    9.41
   0   1  -3  307.45    9.97
  -1  -1  -3   66.52    2.06
   1  -1   3   67.68    2.09
   1   1   3   66.70    2.08
   1   1   3   64.67    2.12
  -1   1  -3   68.84    2.18
  -1   1  -3   65.05    2.07
  -1   1  -3   58.63    2.18
   1   1   3   65.42    2.26
   2  -1   3  148.39    4.89
   2  -1   3  156.73    4.68
  -2  -1  -3  149.97    5.08
  -2  -1  -3  154.15    4.60
  -2   1  -3  145.31    4.62
  -2   1  -3  157.37    5.01
   2   1   3  153.99    4.73
   2   1   3  150.57    4.80
  -3  -1  -3  141.80    4.81
   3  -1   3  148.15    4.40
  -3  -1  -3  141.34    4.33
   3  -1   3  140.51    4.64
   3   1   3  144.49    4.48
   3   1   3  140.69    4.56
  -3   1  -3  144.19    4.38
  -3   1  -3  142.01    4.75
  -4  -1  -3   91.01    2.83
  -4  -1  -3   90.66    3.20
   4  -1   3   89.23    3.08
   4  -1   3   95.76    2.87
   4   1   3   90.69    3.00
   4   1   3   91.41    2.95
  -4   1  -3   89.92    2.89
  -4   1  -3   90.33    3.14
  -5  -1  -3   59.05    2.27
   5  -1   3   57.00    2.18
  -5  -1  -3   64.14    1.98
   5  -1   3   64.58    1.98
  -5   1  -3   62.20    2.23
   5   1   3   62.04    2.08
   5   1   3   60.71    2.13
  -5   1  -3   60.28    2.03
   6  -1   3    0.35    0.20
   6  -1   3    0.35    0.11
  -6  -1  -3    0.47    0.21
  -6  -1  -3    0.27    0.12
  -6   1  -3    0.19    0.14
  -6   1  -3    0.27    0.18
   6   1   3    0.33    0.14
   6   1   3    0.23    0.16
  -7  -1  -3   15.66    0.86
   7  -1   3   16.14    0.84
   7   1   3   14.45    0.77
  -7   1  -3   15.87    0.83
   7   1   3   15.60    0.72
  -7   1  -3   15.24    0.72
  -8  -1  -3    9.46    0.66
   8  -1   3    8.79    0.64
  -8   1  -3    8.55    0.51
   8   1   3    7.77    0.58
   8   1   3    9.18    0.54
  -8   1  -3    8.54    0.64
   9  -1   3    3.15    0.45
  -9  -1  -3    3.82    0.49
  -9   1  -3    3.74    0.37
   9   1   3    3.18    0.41
   9   1   3    3.86    0.38
  -9   1  -3    4.12    0.49
  10  -1   3   10.26    0.76
 -10  -1  -3   10.88    0.80
 -10   1  -3   10.21    0.78
  10   1   3   11.01    0.74
  11  -1   3    0.41    0.31
 -11  -1  -3    0.38    0.32
 -11   1  -3    0.58    0.33
  11   1   3    0.34    0.29
 -12  -1  -3    1.10    0.43
  12  -1   3    0.83    0.37
  12   1   3    1.31    0.41
 -12   1  -3    0.68    0.38
  12  -2  -3    0.66    0.38
 -12  -2   3   -0.07    0.35
 -12   2   3   -0.09    0.26
  12   2  -3    0.11    0.26
  11  -2  -3    0.18    0.29
 -11  -2   3    0.28    0.30
  11   2  -3    0.41    0.25
 -11   2   3    0.28    0.29
  11   2  -3    0.20    0.25
  10  -2  -3    0.43    0.22
 -10  -2   3   -0.03    0.26
  10  -2  -3    0.70    0.31
 -10   2   3    0.56    0.31
  10   2  -3    0.49    0.29
  10   2  -3    0.35    0.24
   9  -2  -3    0.11    0.27
   9  -2  -3    0.23    0.18
  -9  -2   3   -0.05    0.25
  -9   2   3    0.08    0.23
   9   2  -3    0.27    0.22
   9   2  -3    0.38    0.25
  -8  -2   3   15.57    0.89
   8  -2  -3   14.92    0.86
   8  -2  -3   15.31    0.77
   8   2  -3   15.14    0.83
   8   2  -3   15.54    0.80
  -8   2   3   14.77    0.90
  -7  -2   3   33.51    1.48
   7  -2  -3   33.95    1.43
   7   2  -3   34.01    1.43
  -7   2   3   34.80    1.52
   7   2  -3   35.61    1.38
   6  -2  -3    0.55    0.18
  -6  -2   3    0.65    0.21
   6  -2  -3    0.18    0.20
  -6   2   3    0.35    0.20
   6   2  -3    0.36    0.19
   6   2  -3    0.44    0.20
  -5  -2   3   12.12    0.66
   5  -2  -3   12.46    0.62
   5  -2  -3   12.13    0.63
  -5   2   3   12.17    0.69
   5   2  -3   12.50    0.63
   5   2  -3   11.81    0.64
   4  -2  -3   74.27    2.50
  -4  -2   3   70.66    2.59
   4   2  -3   72.96    2.46
   4   2  -3   72.06    2.54
  -4   2   3   70.98    2.64
   4   2  -3   74.63    2.21
  -4   2   3   74.75    2.28
   3  -2  -3   63.82    2.16
   3  -2  -3   64.75    2.20
  -3  -2   3   64.63    2.31
   3   2  -3   69.41    2.02
  -3   2   3   66.04    2.39
   3   2  -3   63.11    2.27
  -3   2   3   65.74    2.07
   3   2  -3   64.06    2.20
   2  -2  -3   56.57    1.91
  -2  -2   3   56.98    2.02
   2  -2  -3   59.40    1.92
   2   2  -3   58.11    1.95
   2   2  -3   55.66    2.01
  -2   2   3   55.69    2.09
  -2   2   3   58.44    1.87
   2   2  -3   59.33    1.82
  -1  -2   3   26.43    0.98
  -1  -2   3   26.28    0.98
   1  -2  -3   26.48    0.91
   1  -2  -3   25.56    0.97
   1   2  -3   26.03    0.92
  -1   2   3   25.39    1.06
   1   2  -3   26.12    1.03
  -1   2   3   26.81    0.95
   0  -2  -3  116.83    3.65
   0  -2   3  118.36    3.71
   0  -2  -3  119.43    3.73
   0   2  -3  120.42    3.93
   0   2  -3  118.46    3.88
   0   2   3  118.17    3.72
   0   2   3  116.94    4.03
   0   2  -3  115.30    3.63
   1  -2   3   12.48    0.55
  -1  -2  -3   13.66    0.58
   1   2   3   14.28    0.48
  -1   2  -3   14.54    0.67
   1   2   3   12.93    0.60
  -1   2  -3   12.76    0.58
   1   2   3   13.48    0.65
  -1   2  -3   13.65    0.56
  -2  -2  -3   38.50    1.31
   2  -2   3   37.74    1.29
   2  -2   3   38.68    1.44
   2   2   3   39.84    1.28
  -2   2  -3   36.73    1.34
  -2   2  -3   38.30    1.39
   2   2   3   36.83    1.47
   2   2   3   38.94    1.38
   3  -2   3  228.69    7.31
  -3  -2  -3  224.27    7.59
  -3  -2  -3  228.65    6.82
   3  -2   3  234.41    6.92
  -3   2  -3  228.03    7.49
   3   2   3  225.51    7.04
   3   2   3  225.15    7.16
  -3   2  -3  219.21    6.89
   4  -2   3  301.77    9.86
   4  -2   3  310.45    9.33
  -4  -2  -3  297.76   10.24
  -4  -2  -3  311.77    9.20
  -4   2  -3  313.39   10.15
  -4   2  -3  306.13    9.30
   4   2   3  307.14    9.50
   4   2   3  316.22    9.73
   5  -2   3   44.14    1.70
  -5  -2  -3   44.61    1.76
  -5  -2  -3   45.06    1.46
   5   2   3   43.55    1.58
  -5   2  -3   43.06    1.68
  -5   2  -3   43.37    1.58
   5   2   3   41.65    1.60
   6  -2   3    6.92    0.53
  -6  -2  -3    8.16    0.59
   6   2   3    7.18    0.46
  -6   2  -3    7.39    0.50
   6   2   3    6.83    0.47
  -6   2  -3    6.16    0.45
   7  -2   3    4.27    0.46
  -7  -2  -3    5.67    0.53
  -7   2  -3    4.97    0.45
  -7   2  -3    4.04    0.39
   7   2   3    4.88    0.43
   7   2   3    5.05    0.42
  -8  -2  -3   54.42    2.27
   8  -2   3   54.35    2.19
  -8   2  -3   56.35    2.21
  -8   2  -3   56.49    2.02
   8   2   3   53.52    2.03
   8   2   3   56.12    2.08
  -9  -2  -3   11.95    0.83
   9  -2   3   10.88    0.78
  -9   2  -3   12.25    0.79
   9   2   3   10.66    0.69
  -9   2  -3   11.40    0.67
   9   2   3   11.07    0.71
  10  -2   3    8.62    0.75
 -10  -2  -3    8.07    0.74
 -10   2  -3    9.00    0.61
  10   2   3    8.25    0.62
 -10   2  -3    8.03    0.69
  10   2   3    9.32    0.68
  11  -2   3    4.62    0.58
 -11  -2  -3    3.73    0.57
  11   2   3    4.98    0.56
 -11   2  -3    4.40    0.57
  12  -2   3    0.86    0.40
 -12  -2  -3    1.24    0.47
 -12   2  -3    1.44    0.41
  11  -3  -3    1.27    0.32
 -11  -3   3    1.19    0.43
  11  -3  -3    2.57    0.46
  11   3  -3    2.05    0.39
 -11   3   3    2.12    0.46
  11   3  -3    2.30    0.44
  10  -3  -3    6.83    0.64
  10  -3  -3    6.08    0.56
 -10  -3   3    6.35    0.65
  10   3  -3    6.23    0.61
 -10   3   3    6.18    0.65
  10   3  -3    5.43    0.55
   9  -3  -3    4.53    0.52
   9  -3  -3    3.22    0.40
  -9  -3   3    3.40    0.50
  -9   3   3    4.02    0.51
   9   3  -3    4.28    0.48
   9   3  -3    4.08    0.48
  -8  -3   3   18.06    1.02
   8  -3  -3   18.60    0.99
   8  -3  -3   18.93    0.94
   8   3  -3   18.38    0.99
  -8   3   3   19.20    1.07
   8   3  -3   17.56    0.96
   7  -3  -3   24.87    1.14
  -7  -3   3   23.35    1.17
  -7   3   3   24.01    1.20
   7   3  -3   23.60    1.13
   7   3  -3   23.29    1.10
   6  -3  -3   18.83    0.89
   6  -3  -3   17.63    0.89
  -6  -3   3   17.11    0.92
   6   3  -3   17.30    0.90
   6   3  -3   18.72    0.91
   5  -3  -3   25.61    1.08
  -5  -3   3   24.29    1.13
  -5   3   3   24.96    1.21
   5   3  -3   25.23    1.12
   5   3  -3   25.90    1.11
  -4  -3   3   42.30    1.68
   4  -3  -3   44.27    1.62
   4  -3  -3   42.30    1.59
   4   3  -3   41.83    1.62
   4   3  -3   43.67    1.67
  -4   3   3   43.04    1.75
   3  -3  -3   24.29    0.98
  -3  -3   3   25.31    1.06
   3   3  -3   24.44    1.06
  -3   3   3   25.06    0.90
  -3   3   3   23.80    1.11
   3   3  -3   24.07    1.04
   3   3  -3   25.50    0.89
   2  -3  -3   10.46    0.50
   2  -3  -3    9.84    0.57
  -2  -3   3   10.41    0.55
   2   3  -3   10.57    0.58
   2   3  -3    9.93    0.56
  -2   3   3   10.97    0.50
  -2   3   3   10.19    0.61
   2   3  -3   10.33    0.48
   1  -3  -3   17.12    0.67
   1  -3  -3   16.54    0.75
   1   3  -3   16.65    0.70
   1   3  -3   16.58    0.75
   1   3  -3   17.38    0.76
  -1   3   3   17.23    0.71
  -1   3   3   16.21    0.82
   1   3  -3   16.14    0.79
   0  -3  -3   25.00    0.90
   0  -3   3   24.68    0.98
   0  -3  -3   24.37    0.98
   0   3  -3   26.29    1.07
   0   3   3   24.38    1.10
   0   3  -3   25.83    1.02
   0   3   3   25.97    1.00
   0   3  -3   24.84    0.98
   1  -3   3   19.89    0.81
  -1  -3  -3   19.81    0.82
   1   3   3   19.73    0.85
  -1   3  -3   20.63    0.92
   1   3   3   20.92    0.95
   1   3   3   18.10    0.73
  -1   3  -3   20.65    0.84
  -1   3  -3   20.15    0.85
   2  -3   3    0.22    0.13
  -2  -3  -3    0.32    0.15
   2  -3   3    0.57    0.19
  -2   3  -3    0.44    0.16
   2   3   3    0.46    0.12
  -2   3  -3    0.54    0.15
   2   3   3    0.41    0.18
   2   3   3    0.34    0.17
  -3  -3  -3  105.78    3.85
  -3  -3  -3  110.10    3.40
   3  -3   3  108.97    3.41
   3  -3   3  107.79    3.71
   3   3   3  109.36    3.58
  -3   3  -3  103.55    3.49
  -3   3  -3  110.25    3.74
   4  -3   3   72.36    2.66
  -4  -3  -3   72.84    2.78
  -4  -3  -3   74.35    2.38
   4   3   3   72.12    2.56
  -4   3  -3   75.52    2.67
  -4   3  -3   74.29    2.53
  -5  -3  -3   21.42    1.11
   5  -3   3   21.71    1.08
  -5   3  -3   22.97    1.01
   5   3   3   20.87    1.00
  -5   3  -3   22.59    1.02
  -6  -3  -3   23.87    1.23
   6  -3   3   23.32    1.18
  -6   3  -3   26.22    1.15
  -6   3  -3   24.43    1.11
   6   3   3   26.76    1.16
  -7  -3  -3    0.63    0.28
   7  -3   3    0.94    0.31
  -7   3  -3    0.88    0.25
   7   3   3    0.32    0.23
  -7   3  -3    0.87    0.25
  -8  -3  -3    0.97    0.33
   8  -3   3    0.98    0.32
   8   3   3    0.98    0.29
  -8   3  -3    0.45    0.25
  -8   3  -3    1.12    0.27
  -9  -3  -3    1.91    0.42
   9  -3   3    1.49    0.40
  -9   3  -3    2.15    0.34
  -9   3  -3    1.56    0.34
   9   3   3    2.56    0.40
 -10  -3  -3    2.59    0.50
  10  -3   3    2.38    0.48
 -10   3  -3    2.13    0.37
 -10   3  -3    2.67    0.44
  10   3   3    1.90    0.38
  11  -3   3    2.96    0.53
 -11  -3  -3    3.64    0.59
  11   3   3    4.19    0.53
 -11   3  -3    3.89    0.47
  10  -4  -3    0.86    0.36
  10  -4  -3    0.96    0.35
 -10  -4   3    1.15    0.42
  10   4  -3    1.57    0.39
 -10   4   3    1.23    0.41
  10   4  -3    0.82    0.35
  -9  -4   3    0.51    0.31
   9  -4  -3    0.35    0.32
   9  -4  -3    0.95    0.32
  -9   4   3    0.68    0.34
   9   4  -3    0.52    0.31
   9   4  -3    0.78    0.32
   8  -4  -3    7.31    0.63
  -8  -4   3    7.40    0.68
   8   4  -3    6.20    0.62
  -8   4   3    7.17    0.69
   8   4  -3    6.64    0.60
   7  -4  -3    5.98    0.55
   7  -4  -3    4.69    0.51
  -7  -4   3    6.36    0.60
   7   4  -3    5.51    0.54
   7   4  -3    5.76    0.55
  -7   4   3    6.53    0.63
  -6  -4   3    6.81    0.56
   6  -4  -3    6.41    0.53
   6  -4  -3    7.83    0.59
   6   4  -3    6.74    0.57
  -6   4   3    6.11    0.60
   6   4  -3    6.58    0.57
   5  -4  -3    0.68    0.25
  -5  -4   3    0.55    0.24
   5   4  -3    0.90    0.27
  -5   4   3    0.78    0.28
   5   4  -3    0.30    0.25
   4  -4  -3    8.38    0.59
  -4  -4   3    8.17    0.58
  -4   4   3    8.38    0.63
   4   4  -3    7.77    0.56
   4   4  -3    7.78    0.58
  -3  -4   3   48.36    1.87
   3  -4  -3   46.74    1.78
  -3   4   3   45.99    1.93
   3   4  -3   47.91    1.81
   3   4  -3   44.73    1.81
   2  -4  -3   10.41    0.64
  -2  -4   3   10.90    0.62
   2   4  -3    9.93    0.61
   2   4  -3   10.29    0.52
  -2   4   3    9.53    0.53
  -2   4   3    9.93    0.67
   2   4  -3    9.34    0.61
   1  -4  -3    7.25    0.51
   1   4  -3    7.53    0.47
   1   4  -3    7.65    0.51
   1   4  -3    8.55    0.54
  -1   4   3    7.20    0.55
  -1   4   3    7.62    0.48
   1   4  -3    7.35    0.53
   0  -4   3    4.61    0.37
   0  -4  -3    3.57    0.38
   0   4  -3    4.64    0.39
   0   4  -3    3.71    0.35
   0   4   3    4.71    0.40
   0   4   3    3.78    0.42
  -1  -4  -3   11.02    0.61
   1  -4   3   10.53    0.58
  -1   4  -3   10.59    0.61
   1   4   3   10.45    0.62
  -1   4  -3   11.61    0.68
  -1   4  -3   11.23    0.63
   1   4   3   10.15    0.69
   2  -4   3   50.87    2.03
  -2  -4  -3   53.74    1.86
   2   4   3   50.16    2.12
  -2   4  -3   52.09    2.00
   2   4   3   54.81    1.97
  -2   4  -3   53.98    1.92
  -3  -4  -3   20.11    0.87
   3  -4   3   20.00    1.02
  -3  -4  -3   19.25    1.05
  -3   4  -3   20.97    0.96
  -3   4  -3   20.47    0.96
   3   4   3   19.31    0.97
   4  -4   3   66.93    2.54
  -4  -4  -3   67.68    2.67
  -4   4  -3   66.10    2.51
   4   4   3   66.57    2.46
  -4   4  -3   67.44    2.39
   5  -4   3    4.17    0.52
  -5  -4  -3    4.80    0.54
  -5   4  -3    5.29    0.47
  -5   4  -3    4.84    0.47
   5   4   3    5.26    0.51
  -6  -4  -3   11.83    0.82
   6  -4   3   10.57    0.76
  -6   4  -3   10.34    0.69
   6   4   3   10.85    0.73
  -7  -4  -3    3.15    0.49
   7  -4   3    3.43    0.49
  -7   4  -3    3.33    0.43
   7   4   3    3.45    0.45
  -8  -4  -3    3.02    0.51
   8  -4   3    3.32    0.50
   8   4   3    2.11    0.41
  -8   4  -3    2.65    0.40
   9  -4   3    3.40    0.54
  -9  -4  -3    3.87    0.57
   9   4   3    3.33    0.46
  -9   4  -3    3.46    0.46
   8  -5  -3    1.51    0.38
  -8  -5   3    2.38    0.46
  -8   5   3    1.72    0.45
   8   5  -3    1.32    0.40
  -7  -5   3    1.85    0.41
   7  -5  -3    1.72    0.41
   7   5  -3    1.67    0.40
  -7   5   3    1.95    0.43
   6  -5  -3    0.21    0.25
  -6  -5   3    0.12    0.27
  -6   5   3    0.10    0.25
   6   5  -3    0.34    0.28
   6   5  -3    0.33    0.27
  -5  -5   3    3.86    0.47
   5  -5  -3    4.35    0.51
   5   5  -3    3.20    0.45
  -5   5   3    3.96    0.51
   5   5  -3    3.52    0.47
  -4  -5   3    3.03    0.42
   4  -5  -3    2.08    0.37
   4   5  -3    2.42    0.39
   4   5  -3    2.68    0.38
  -4   5   3    1.92    0.38
  -3  -5   3    9.33    0.66
   3  -5  -3    8.13    0.65
  -3   5   3    9.77    0.72
   3   5  -3    8.76    0.64
   3   5  -3    8.58    0.64
   2  -5  -3    0.77    0.28
  -2  -5   3    0.66    0.27
   2   5  -3    0.84    0.29
   2   5  -3    1.23    0.30
  -2   5   3    0.79    0.28
  -1  -5   3   11.02    0.68
   1  -5  -3   10.99    0.70
  -1   5   3    9.91    0.73
   1   5  -3   11.16    0.64
   1   5  -3   10.59    0.74
   1   5  -3   10.29    0.68
   0  -5  -3   15.97    0.84
   0  -5   3   15.51    0.81
   0   5  -3   13.66    0.77
   0   5  -3   15.69    0.89
   0   5   3   14.37    0.91
   1  -5   3    7.66    0.59
  -1  -5  -3    7.02    0.53
  -1   5  -3    7.84    0.56
   1   5   3    7.61    0.64
   2  -5   3   16.11    0.94
  -2  -5  -3   15.95    0.98
  -2   5  -3   16.59    0.87
   2   5   3   16.15    0.98
  -3  -5  -3    2.38    0.41
   3  -5   3    2.00    0.41
  -3   5  -3    1.84    0.33
   3   5   3    1.53    0.35
  -4  -5  -3    2.38    0.43
   4  -5   3    3.59    0.49
   4   5   3    3.14    0.45
  -4   5  -3    2.91    0.41
  -5  -5  -3   11.79    0.89
   5  -5   3   12.95    0.87
  -5   5  -3   11.77    0.79
  -6  -5  -3    1.96    0.44
   6  -5   3    1.56    0.40
   6   5   3    1.00    0.33
  -6   5  -3    1.53    0.35
  -7  -5  -3    4.86    0.63
   7  -5   3    3.28    0.54
   7   5   3    4.02    0.55
  -7   5  -3    3.67    0.49
   4  -6  -3    6.09    0.65
  -4   6   3    6.25    0.68
   4   6  -3    8.06    0.71
   3  -6  -3   10.83    0.81
   3   6  -3   11.40    0.82
  -3   6   3   11.61    0.87
  -2  -6   3    4.49    0.52
   2  -6  -3    3.49    0.48
  -2   6   3    3.71    0.53
   1  -6  -3    2.36    0.41
  -1   6   3    2.10    0.43
   0  -6  -3    2.45    0.40
   0   6   3    2.35    0.45
   1   6   3    0.64    0.33
  -1   6  -3    0.34    0.26
  -2  -6  -3    1.29    0.39
  -2   6  -3    0.78    0.32
   2   6   3    0.93    0.34
  -3  -6  -3    0.51    0.36
  -3   6  -3   -0.03    0.26
   3   6   3    0.34    0.31
  13   0  -4    0.12    0.35
 -13   0   4    0.04    0.35
  12   0  -4    9.77    0.81
 -12   0   4   11.50    0.91
 -11   0   4   15.08    1.01
  11   0  -4   14.58    0.95
  10   0  -4  219.53    7.19
 -10   0   4  206.91    7.43
   9   0  -4    0.20    0.23
  -9   0   4   -0.17    0.19
  -8   0   4   10.57    0.69
   8   0  -4   10.15    0.68
  -8   0   4    9.92    0.53
   7   0  -4    2.60    0.33
  -7   0   4    2.70    0.26
  -7   0   4    1.75    0.30
   7   0  -4    2.50    0.22
  -6   0   4    0.65    0.16
  -6   0   4    0.50    0.19
   6   0  -4    0.63    0.20
   6   0  -4    0.63    0.14
   5   0  -4  177.56    6.28
  -5   0   4  203.08    6.54
   5   0  -4  190.24    5.85
  -5   0   4  207.54    6.02
   4   0  -4    2.14    0.24
   4   0  -4    2.29    0.20
  -4   0   4    2.19    0.24
  -4   0   4    2.30    0.22
   3   0  -4  258.15    7.58
   3   0  -4  251.10    8.05
  -3   0   4  252.16    7.76
  -3   0   4  255.38    8.35
  -2   0   4  190.43    5.93
   2   0  -4  192.42    5.79
   2   0  -4  187.69    6.12
  -2   0   4  202.69    6.36
  -1   0   4   25.38    0.93
   1   0  -4   26.16    0.92
  -1   0   4   27.37    0.93
   1   0  -4   24.80    0.90
   0   0  -4   18.11    0.65
   0   0   4   17.40    0.63
   0   0  -4   15.80    0.65
   0   0   4   17.91    0.68
   1   0   4  106.20    3.44
   1   0   4  106.58    3.37
  -1   0  -4  105.82    3.30
  -1   0  -4  109.88    3.55
   2   0   4    8.81    0.42
  -2   0  -4    9.46    0.43
  -2   0  -4    8.53    0.41
   2   0   4    8.12    0.42
   3   0   4   10.72    0.50
   3   0   4   10.70    0.51
  -3   0  -4   11.34    0.53
  -3   0  -4   11.36    0.52
  -4   0  -4   68.64    2.50
   4   0   4   72.03    2.43
  -4   0  -4   70.90    2.30
   4   0   4   73.08    2.34
   5   0   4    1.57    0.25
  -5   0  -4    1.61    0.21
  -5   0  -4    1.74    0.26
   5   0   4    1.89    0.22
  -6   0  -4   20.44    0.95
  -6   0  -4   19.12    0.81
   6   0   4   20.35    0.92
   6   0   4   19.24    0.80
  -7   0  -4   38.13    1.33
   7   0   4   35.33    1.32
   7   0   4   35.30    1.47
  -7   0  -4   35.06    1.52
  -8   0  -4    4.86    0.37
  -8   0  -4    4.95    0.49
   8   0   4    4.61    0.35
   8   0   4    4.17    0.45
   9   0   4   39.42    1.69
  -9   0  -4   41.58    1.81
  10   0   4    0.28    0.29
 -10   0  -4    0.16    0.26
 -11   0  -4    4.05    0.58
  11   0   4    5.25    0.59
 -12   0  -4   20.26    1.26
  12   0   4   21.28    1.22
  13  -1  -4    3.09    0.57
 -13  -1   4    3.05    0.56
  13   1  -4    3.65    0.55
 -13   1   4    2.68    0.54
 -12  -1   4    0.37    0.33
  12  -1  -4    0.42    0.33
  12   1  -4    0.39    0.34
 -12   1   4    0.09    0.33
 -11  -1   4    6.07    0.63
  11  -1  -4    4.98    0.57
  11   1  -4    4.53    0.56
 -11   1   4    4.02    0.57
  10  -1  -4    3.03    0.45
 -10  -1   4    4.31    0.53
 -10  -1   4    4.56    0.43
 -10   1   4    3.99    0.52
  10   1  -4    3.81    0.49
   9  -1  -4   58.86    2.06
  -9  -1   4   65.63    2.16
  -9  -1   4   62.17    2.42
   9  -1  -4   56.12    2.30
   9   1  -4   62.04    2.33
  -9   1   4   52.99    2.39
   8  -1  -4   39.75    1.72
  -8  -1   4   48.03    1.84
   8  -1  -4   40.62    1.53
  -8  -1   4   47.71    1.63
   8   1  -4   43.24    1.74
  -8   1   4   37.88    1.78
   7  -1  -4    7.40    0.46
  -7  -1   4    9.00    0.52
  -7  -1   4    9.78    0.61
   7  -1  -4    7.52    0.55
  -7   1   4    7.86    0.58
   7   1  -4    8.71    0.57
  -6  -1   4   26.25    1.10
   6  -1  -4   28.28    1.08
   6  -1  -4   27.74    1.18
  -6  -1   4   33.20    1.26
  -6   1   4   28.23    1.25
  -6   1   4   28.96    1.02
   5  -1  -4  102.38    3.49
   5  -1  -4  103.68    3.28
  -5  -1   4   99.24    3.36
  -5  -1   4  100.55    3.61
   5   1  -4  107.29    3.14
  -5   1   4  106.39    3.27
   5   1  -4  110.92    3.53
  -5   1   4  103.21    3.66
  -4  -1   4  219.59    6.98
   4  -1  -4  222.63    7.21
  -4  -1   4  220.38    7.48
   4  -1  -4  224.98    6.82
   4   1  -4  240.34    7.27
  -4   1   4  230.08    6.90
   4   1  -4  228.62    6.71
  -4   1   4  221.15    7.53
   3  -1  -4  160.59    5.06
  -3  -1   4  156.17    5.24
   3  -1  -4  158.22    4.82
  -3  -1   4  155.74    4.94
   3   1  -4  163.12    4.74
  -3   1   4  154.98    4.86
   3   1  -4  163.29    5.13
  -3   1   4  152.84    5.30
   2  -1  -4  217.17    6.66
  -2  -1   4  204.89    6.50
   2  -1  -4  212.88    6.37
  -2  -1   4  212.30    6.91
  -2   1   4  204.54    6.45
   2   1  -4  216.93    6.31
   2   1  -4  204.55    6.73
  -2   1   4  215.41    6.99
   1  -1  -4   14.11    0.59
   1  -1  -4   14.23    0.50
  -1  -1   4   12.89    0.58
  -1  -1   4   14.28    0.51
   1   1  -4   14.22    0.56
  -1   1   4   13.93    0.60
  -1   1   4   14.00    0.58
   1   1  -4   13.73    0.60
   0  -1  -4  133.12    4.38
   0  -1   4  138.47    4.32
   0  -1  -4  141.97    4.24
   0   1   4  135.22    4.32
   0   1   4  143.71    4.63
   0   1  -4  140.40    4.48
   0   1  -4  138.68    4.23
  -1  -1  -4  102.01    3.18
   1  -1   4  100.66    3.22
   1   1   4   99.17    3.46
  -1   1  -4  103.42    3.36
   1   1   4  105.13    3.24
  -1   1  -4  102.82    3.19
   1   1   4  103.02    3.25
  -2  -1  -4  117.51    4.14
   2  -1   4  125.32    3.84
   2  -1   4  122.97    4.02
  -2  -1  -4  120.56    3.78
   2   1   4  123.82    3.90
  -2   1  -4  125.24    4.06
  -2   1  -4  123.34    3.81
   2   1   4  124.05    3.89
   3  -1   4   15.34    0.61
   3  -1   4   14.63    0.68
  -3  -1  -4   14.18    0.60
  -3  -1  -4   14.34    0.68
  -3   1  -4   13.84    0.63
  -3   1  -4   14.96    0.62
   3   1   4   13.93    0.64
   3   1   4   14.83    0.59
  -4  -1  -4    6.19    0.35
   4  -1   4    6.58    0.36
  -4  -1  -4    5.81    0.42
   4  -1   4    5.88    0.42
   4   1   4    5.65    0.35
  -4   1  -4    6.04    0.37
   4   1   4    5.82    0.39
  -4   1  -4    5.95    0.37
  -5  -1  -4    3.50    0.35
  -5  -1  -4    2.95    0.26
   5  -1   4    2.62    0.32
   5  -1   4    3.07    0.25
  -5   1  -4    3.03    0.31
   5   1   4    3.38    0.30
   5   1   4    2.87    0.29
  -5   1  -4    2.79    0.28
   6  -1   4   17.78    0.88
  -6  -1  -4   17.42    0.90
   6  -1   4   18.91    0.72
  -6  -1  -4   17.54    0.73
  -6   1  -4   18.31    0.79
   6   1   4   16.88    0.78
  -6   1  -4   17.25    0.84
   6   1   4   17.36    0.81
  -7  -1  -4    2.06    0.33
  -7  -1  -4    2.47    0.26
   7  -1   4    2.15    0.34
   7   1   4    2.83    0.34
  -7   1  -4    2.38    0.28
  -7   1  -4    2.02    0.33
   7   1   4    2.34    0.29
   8  -1   4    4.26    0.47
  -8  -1  -4    3.99    0.47
  -8   1  -4    4.32    0.38
  -8   1  -4    3.35    0.43
   8   1   4    4.17    0.38
   8   1   4    4.18    0.43
   9  -1   4    5.83    0.58
  -9  -1  -4    7.06    0.63
  -9   1  -4    7.27    0.64
   9   1   4    6.68    0.57
  -9   1  -4    6.49    0.48
   9   1   4    6.67    0.49
 -10  -1  -4   14.34    0.99
  10  -1   4   16.44    1.00
  10   1   4   16.28    0.95
 -10   1  -4   18.95    1.05
  11  -1   4    0.07    0.28
 -11  -1  -4    0.22    0.31
  11   1   4    0.09    0.28
 -11   1  -4   -0.18    0.26
 -12  -1  -4    0.42    0.36
  12  -1   4    0.28    0.35
 -12   1  -4    1.13    0.42
  12   1   4    1.01    0.36
  12  -2  -4    0.28    0.34
 -12  -2   4    0.30    0.33
 -12   2   4    0.28    0.33
  12   2  -4    0.80    0.35
  11  -2  -4   16.40    1.04
 -11  -2   4   17.26    0.93
 -11  -2   4   16.53    1.10
 -11   2   4   16.36    1.09
  11   2  -4   18.17    0.95
  11   2  -4   17.06    1.02
 -10  -2   4    7.92    0.69
  10  -2  -4    8.92    0.71
  10  -2  -4    8.85    0.60
  10   2  -4    6.41    0.62
  10   2  -4    8.60    0.62
 -10   2   4    7.17    0.70
   9  -2  -4    3.41    0.39
  -9  -2   4    2.41    0.41
   9  -2  -4    3.87    0.47
   9   2  -4    2.92    0.40
   9   2  -4    2.48    0.35
  -9   2   4    3.20    0.46
   8  -2  -4   25.96    1.19
  -8  -2   4   25.47    1.23
   8  -2  -4   24.78    1.08
  -8   2   4   25.22    1.26
   8   2  -4   24.59    1.18
   8   2  -4   25.52    1.13
   7  -2  -4   51.77    1.97
  -7  -2   4   52.15    2.05
   7  -2  -4   50.80    1.85
  -7   2   4   52.54    2.09
   7   2  -4   50.83    1.99
   7   2  -4   51.62    1.91
  -6  -2   4  163.28    5.63
   6  -2  -4  167.79    5.15
   6  -2  -4  169.46    5.43
   6   2  -4  159.50    5.45
  -6   2   4  159.75    5.68
   6   2  -4  166.04    5.27
  -5  -2   4   28.82    1.21
   5  -2  -4   28.88    1.15
   5  -2  -4   30.10    1.18
   5   2  -4   28.58    1.22
  -5   2   4   29.13    1.27
  -5   2   4   30.59    1.00
   5   2  -4   28.66    1.17
   4  -2  -4    5.29    0.36
  -4  -2   4    5.03    0.39
   4  -2  -4    5.93    0.40
  -4  -2   4    5.62    0.38
   4   2  -4    5.92    0.41
  -4   2   4    5.47    0.30
   4   2  -4    5.60    0.25
  -4   2   4    5.49    0.43
   4   2  -4    5.24    0.41
  -3  -2   4   12.66    0.62
   3  -2  -4   13.00    0.62
  -3  -2   4   12.48    0.59
   3  -2  -4   13.66    0.57
   3   2  -4   12.78    0.50
  -3   2   4   12.90    0.53
   3   2  -4   12.13    0.63
  -3   2   4   12.12    0.66
  -2  -2   4   21.09    0.84
  -2  -2   4   22.51    0.89
   2  -2  -4   20.83    0.86
   2  -2  -4   21.86    0.79
   2   2  -4   21.32    0.90
  -2   2   4   20.75    0.93
   2   2  -4   21.48    0.78
  -2   2   4   21.37    0.82
   1  -2  -4   29.95    1.12
  -1  -2   4   30.72    1.15
   1  -2  -4   32.04    1.03
  -1  -2   4   31.11    1.11
   1   2  -4   29.22    1.18
  -1   2   4   31.54    1.12
  -1   2   4   30.89    1.23
   1   2  -4   30.11    1.08
   0  -2  -4   43.75    1.55
   0  -2   4   43.18    1.55
   0   2  -4   48.27    1.57
   0   2  -4   45.01    1.53
   0   2   4   45.69    1.57
   0   2  -4   45.20    1.65
   0   2   4   45.38    1.70
  -1  -2  -4    3.86    0.31
   1  -2   4    3.89    0.29
  -1   2  -4    3.84    0.30
   1   2   4    4.52    0.34
   1   2   4    4.22    0.32
  -1   2  -4    4.45    0.24
   2  -2   4    9.00    0.45
   2  -2   4    8.20    0.51
  -2  -2  -4    9.43    0.47
   2   2   4    8.20    0.49
  -2   2  -4    9.27    0.43
  -2   2  -4    9.53    0.49
   2   2   4    9.60    0.53
   2   2   4    9.40    0.35
  -3  -2  -4   51.87    1.72
  -3  -2  -4   51.23    1.96
   3  -2   4   50.75    1.89
   3  -2   4   52.47    1.72
  -3   2  -4   48.97    1.77
  -3   2  -4   50.97    1.83
   3   2   4   51.09    1.82
   3   2   4   53.80    1.72
  -4  -2  -4  155.16    4.74
  -4  -2  -4  152.38    5.32
   4  -2   4  152.19    4.78
   4   2   4  152.19    4.92
  -4   2  -4  158.00    5.19
  -4   2  -4  151.50    4.82
   4   2   4  158.67    4.96
  -5  -2  -4   66.63    2.64
  -5  -2  -4   70.38    2.30
   5  -2   4   72.40    2.58
  -5   2  -4   69.71    2.40
   5   2   4   73.82    2.42
   5   2   4   71.55    2.46
  -5   2  -4   71.90    2.56
   6  -2   4   37.95    1.55
  -6  -2  -4   38.29    1.61
  -6   2  -4   36.69    1.41
   6   2   4   37.19    1.40
   6   2   4   33.32    1.41
  -6   2  -4   36.43    1.49
   7  -2   4    6.84    0.59
  -7  -2  -4    7.14    0.59
   7   2   4    7.18    0.50
   7   2   4    7.30    0.52
  -7   2  -4    6.77    0.52
  -7   2  -4    7.33    0.50
   8  -2   4   25.38    1.24
  -8  -2  -4   23.73    1.25
  -8   2  -4   24.35    1.09
  -8   2  -4   23.56    1.16
   8   2   4   25.09    1.11
   8   2   4   24.44    1.11
   9  -2   4    9.86    0.76
  -9  -2  -4    9.80    0.75
   9   2   4   10.61    0.66
  -9   2  -4    8.96    0.62
  -9   2  -4    9.45    0.71
 -10  -2  -4    2.60    0.48
  10  -2   4    2.48    0.46
  10   2   4    3.45    0.42
 -10   2  -4    3.31    0.41
 -10   2  -4    2.97    0.46
 -11  -2  -4    0.28    0.32
  11  -2   4    0.43    0.33
 -11   2  -4    0.19    0.30
  11   2   4    0.48    0.28
 -11  -3   4    2.70    0.50
  11  -3  -4    2.91    0.43
  11  -3  -4    3.47    0.51
  11   3  -4    3.15    0.45
 -11   3   4    3.82    0.55
  11   3  -4    2.56    0.46
  10  -3  -4    5.71    0.59
 -10  -3   4    4.40    0.57
  10  -3  -4    5.52    0.54
  10   3  -4    6.09    0.60
 -10   3   4    5.10    0.60
  10   3  -4    4.94    0.54
   9  -3  -4    6.28    0.55
   9  -3  -4    7.70    0.65
  -9  -3   4    5.33    0.59
  -9   3   4    6.83    0.65
   9   3  -4    6.49    0.61
   9   3  -4    6.59    0.59
   8  -3  -4    2.75    0.42
   8  -3  -4    2.46    0.37
  -8  -3   4    2.77    0.43
   8   3  -4    2.56    0.39
   8   3  -4    2.62    0.38
  -8   3   4    2.58    0.41
   7  -3  -4   15.11    0.83
   7  -3  -4   15.15    0.83
  -7  -3   4   16.27    0.89
  -7   3   4   14.99    0.91
   7   3  -4   15.66    0.88
   7   3  -4   14.43    0.83
  -6  -3   4    1.20    0.28
   6  -3  -4    1.20    0.28
   6  -3  -4    1.21    0.27
   6   3  -4    0.74    0.25
   6   3  -4    0.68    0.24
  -6   3   4    0.55    0.25
   5  -3  -4   11.35    0.62
  -5  -3   4   10.70    0.65
   5  -3  -4   11.20    0.66
   5   3  -4   11.92    0.68
  -5   3   4   10.53    0.71
   5   3  -4   12.06    0.69
   4  -3  -4   28.53    1.10
   4  -3  -4   27.41    1.15
  -4  -3   4   26.46    1.15
   4   3  -4   26.64    1.18
   4   3  -4   26.67    1.15
  -4   3   4   27.53    1.25
  -3  -3   4   20.20    0.93
   3  -3  -4   22.98    0.96
   3  -3  -4   21.63    0.87
   3   3  -4   21.39    0.98
   3   3  -4   21.31    0.81
  -3   3   4   21.84    1.03
  -3   3   4   21.83    0.83
   3   3  -4   20.57    0.95
   2  -3  -4    9.91    0.46
   2  -3  -4    9.33    0.55
  -2  -3   4    9.92    0.56
  -2  -3   4    9.83    0.52
   2   3  -4   10.18    0.48
  -2   3   4    9.35    0.60
  -2   3   4   10.41    0.50
   2   3  -4    9.79    0.58
   1  -3  -4   28.96    1.13
  -1  -3   4   29.53    1.12
  -1  -3   4   27.79    1.13
  -1   3   4   26.80    1.23
  -1   3   4   28.92    1.10
   1   3  -4   29.31    1.08
   1   3  -4   28.83    1.20
   0  -3  -4    0.87    0.21
   0  -3   4    0.69    0.18
   0   3   4    1.15    0.21
   0   3  -4    0.93    0.16
   0   3  -4    0.80    0.22
   0   3  -4    1.11    0.19
   0   3   4    0.71    0.20
  -1  -3  -4   24.99    1.01
   1  -3   4   23.51    0.98
   1   3   4   25.18    1.14
  -1   3  -4   25.84    1.03
  -1   3  -4   27.67    1.02
   1   3   4   25.69    1.05
  -2  -3  -4   24.54    0.99
   2  -3   4   24.87    0.97
   2  -3   4   26.24    1.12
  -2   3  -4   25.30    1.01
   2   3   4   25.77    1.06
   2   3   4   26.03    1.16
  -2   3  -4   23.43    1.02
  -3  -3  -4   15.61    0.84
  -3  -3  -4   14.83    0.68
   3  -3   4   15.52    0.81
   3  -3   4   14.94    0.65
  -3   3  -4   15.84    0.71
   3   3   4   14.99    0.77
  -3   3  -4   14.63    0.74
   4  -3   4   64.54    2.49
  -4  -3  -4   69.34    2.24
  -4  -3  -4   67.64    2.61
   4   3   4   68.29    2.40
  -4   3  -4   68.79    2.45
  -4   3  -4   65.29    2.34
   5  -3   4  154.99    5.30
  -5  -3  -4  159.28    5.52
   5   3   4  152.32    5.08
  -5   3  -4  145.87    4.97
  -5   3  -4  167.22    5.36
   6  -3   4   19.39    1.03
  -6  -3  -4   18.28    1.04
  -6   3  -4   19.33    0.94
  -6   3  -4   17.57    0.91
   6   3   4   21.73    1.00
   7  -3   4    4.40    0.51
  -7  -3  -4    5.57    0.59
  -7   3  -4    4.65    0.45
  -7   3  -4    4.90    0.47
   7   3   4    4.27    0.46
  -8  -3  -4    0.85    0.33
   8  -3   4    0.77    0.31
   8   3   4    0.97    0.29
  -8   3  -4    1.32    0.30
   9  -3   4    0.58    0.32
  -9  -3  -4    0.66    0.34
  -9   3  -4    0.55    0.25
   9   3   4    0.44    0.27
 -10  -3  -4    7.18    0.75
  10  -3   4    6.68    0.70
  10   3   4    8.30    0.69
 -10   3  -4    7.36    0.62
  10  -4  -4   13.09    0.87
 -10  -4   4   12.73    0.94
  10   4  -4   12.32    0.89
  10   4  -4   13.54    0.91
 -10   4   4    9.71    0.93
   9  -4  -4   14.56    0.91
  -9  -4   4   15.89    0.99
   9   4  -4   14.57    0.96
  -9   4   4   15.38    1.05
   9   4  -4   14.07    0.92
   8  -4  -4    0.32    0.27
  -8  -4   4    0.14    0.25
   8   4  -4   -0.23    0.20
  -8   4   4    0.24    0.28
   8   4  -4    0.16    0.24
  -7  -4   4    5.89    0.58
   7  -4  -4    6.07    0.57
   7   4  -4    6.33    0.58
  -7   4   4    6.19    0.62
   7   4  -4    6.88    0.60
   6  -4  -4    4.08    0.46
  -6  -4   4    4.22    0.47
   6   4  -4    4.95    0.52
   6   4  -4    4.52    0.50
  -6   4   4    4.21    0.51
  -5  -4   4    4.80    0.47
   5  -4  -4    4.97    0.50
   5   4  -4    4.74    0.50
  -5   4   4    4.69    0.51
   5   4  -4    4.45    0.47
   4  -4  -4    4.58    0.47
  -4  -4   4    5.58    0.46
   4   4  -4    5.10    0.49
   4   4  -4    4.62    0.46
  -4   4   4    4.10    0.48
  -3  -4   4   11.64    0.66
   3  -4  -4   12.31    0.71
   3   4  -4   10.49    0.69
  -3   4   4   10.61    0.72
   3   4  -4   10.40    0.67
   2  -4  -4   12.99    0.74
  -2  -4   4   12.62    0.72
  -2  -4   4   12.44    0.69
  -2   4   4   13.87    0.65
   2   4  -4   14.24    0.65
   2   4  -4   12.77    0.75
  -2   4   4   12.33    0.78
   1  -4  -4   53.29    1.93
  -1  -4   4   52.48    1.93
  -1  -4   4   51.97    1.98
  -1   4   4   53.05    2.11
   1   4  -4   52.51    2.02
   1   4  -4   52.71    1.84
  -1   4   4   51.21    1.87
   0  -4  -4   86.66    2.87
   0  -4   4   81.31    2.88
   0   4   4   87.84    2.90
   0   4   4   82.92    3.18
   0   4  -4   86.45    2.84
   0   4  -4   86.06    3.03
   1  -4   4   95.16    3.16
  -1  -4  -4   94.11    3.15
   1   4   4   93.93    3.22
  -1   4  -4   95.92    3.17
   1   4   4   98.52    3.54
  -1   4  -4   94.36    3.38
   2  -4   4   -0.05    0.21
  -2  -4  -4    0.27    0.19
   2   4   4    0.45    0.23
  -2   4  -4    0.18    0.17
   2   4   4    0.30    0.24
   3  -4   4   48.96    1.95
  -3  -4  -4   49.41    1.73
  -3  -4  -4   44.50    1.99
  -3   4  -4   46.90    1.81
   3   4   4   49.62    1.88
  -4  -4  -4   38.09    1.69
   4  -4   4   35.72    1.59
   4   4   4   34.96    1.51
  -4   4  -4   35.66    1.49
   5  -4   4    0.63    0.30
  -5  -4  -4    0.91    0.30
  -5   4  -4    1.01    0.28
   5   4   4    1.08    0.29
   6  -4   4    3.56    0.48
  -6  -4  -4    2.63    0.45
   6   4   4    3.37    0.44
  -6   4  -4    3.40    0.42
   7  -4   4    4.04    0.54
  -7  -4  -4    2.89    0.49
   7   4   4    2.68    0.43
  -7   4  -4    3.20    0.42
   8  -4   4    4.27    0.57
  -8  -4  -4    4.14    0.60
  -8   4  -4    4.20    0.50
   8   4   4    3.95    0.51
   9  -4   4   -0.51    0.25
  -9  -4  -4   -0.15    0.29
   9   4   4    0.20    0.29
  -9   4  -4   -0.30    0.19
   8  -5  -4   -0.17    0.23
  -8   5   4    0.51    0.31
   8   5  -4    0.40    0.32
   8   5  -4    0.17    0.29
   7  -5  -4    1.82    0.41
   7   5  -4    2.81    0.47
  -7   5   4    1.23    0.39
   7   5  -4    1.93    0.42
   6  -5  -4    1.02    0.32
   6   5  -4    0.72    0.32
   6   5  -4    0.51    0.30
  -6   5   4    0.89    0.33
   5  -5  -4    5.74    0.60
   5   5  -4    8.59    0.67
   5   5  -4    6.62    0.62
  -5   5   4    7.27    0.68
   4  -5  -4    4.89    0.54
   4   5  -4    4.70    0.51
   4   5  -4    5.41    0.54
  -4   5   4    3.79    0.51
  -3  -5   4    2.24    0.39
   3  -5  -4    3.02    0.43
   3   5  -4    2.35    0.40
   3   5  -4    2.47    0.42
  -3   5   4    2.49    0.41
  -2  -5   4    0.40    0.26
   2  -5  -4    1.27    0.33
  -2   5   4    1.18    0.33
   2   5  -4    0.92    0.31
   1  -5  -4    3.34    0.42
  -1  -5   4    4.00    0.43
   1   5  -4    4.07    0.50
  -1   5   4    4.25    0.51
   0  -5  -4    0.18    0.21
   0  -5   4    0.10    0.21
   0   5   4    0.31    0.25
   0   5  -4    0.51    0.23
   0   5   4    0.25    0.20
   0   5  -4    0.09    0.27
  -1  -5  -4   19.39    0.95
   1  -5   4   17.22    0.99
   1   5   4   18.70    0.95
  -1   5  -4   18.80    0.94
   1   5   4   17.42    1.05
  -2  -5  -4    6.87    0.64
   2  -5   4    6.46    0.60
   2   5   4    6.92    0.58
  -2   5  -4    7.04    0.55
   2   5   4    6.78    0.65
   3  -5   4    7.39    0.68
  -3  -5  -4    7.62    0.69
  -3   5  -4    6.75    0.58
   3   5   4    8.39    0.64
  -4  -5  -4    4.16    0.55
   4  -5   4    4.27    0.53
  -4   5  -4    4.05    0.47
   4   5   4    4.08    0.50
  -5  -5  -4    3.97    0.55
   5  -5   4    3.81    0.54
  -5   5  -4    3.23    0.44
   5   5   4    4.04    0.53
   6  -5   4    4.99    0.63
  -6  -5  -4    5.01    0.63
  -6   5  -4    3.51    0.48
   6   5   4    3.33    0.51
   7  -5   4    6.39    0.71
  -7  -5  -4    7.02    0.75
  -7   5  -4    5.26    0.59
   4  -6  -4    3.13    0.52
  -4  -6   4    3.61    0.51
  -4   6   4    3.95    0.56
   3  -6  -4   13.17    0.91
  -3  -6   4   11.73    0.85
  -3   6   4   13.17    0.96
   2  -6  -4    6.25    0.65
  -2  -6   4    8.91    0.67
  -2   6   4    8.07    0.77
   1  -6  -4    2.92    0.46
  -1   6   4    2.02    0.44
   0  -6  -4    6.30    0.60
   0  -6   4    4.50    0.53
   0   6   4    4.08    0.57
   1  -6   4    1.57    0.40
  -1   6  -4    1.73    0.37
   1   6   4    0.92    0.37
   2  -6   4    1.04    0.40
  -2  -6  -4    0.88    0.37
   2   6   4    1.22    0.37
  -2   6  -4    0.90    0.31
  -3  -6  -4    6.33    0.70
   3  -6   4    4.52    0.61
  -3   6  -4    5.21    0.57
   3   6   4    5.44    0.60
  13   0  -5    0.02    0.31
 -13   0   5    0.34    0.36
  12   0  -5   14.43    0.99
 -12   0   5   15.39    1.05
  11   0  -5   37.04    1.72
 -11   0   5   37.01    1.77
 -10   0   5   -0.09    0.25
  10   0  -5    0.15    0.27
   9   0  -5   57.60    2.23
  -9   0   5   53.93    2.27
  -8   0   5   14.56    0.86
   8   0  -5   14.06    0.82
  -8   0   5   15.19    0.70
  -7   0   5    8.84    0.59
   7   0  -5    8.48    0.44
  -7   0   5    9.75    0.49
   7   0  -5    7.06    0.53
  -6   0   5   55.33    2.03
   6   0  -5   48.98    1.94
   6   0  -5   50.85    1.74
  -6   0   5   57.06    1.84
  -5   0   5   21.85    0.83
   5   0  -5   19.50    0.87
  -5   0   5   20.31    0.91
   5   0  -5   19.38    0.77
   4   0  -5  806.95   23.78
  -4   0   5  834.62   26.21
   4   0  -5  780.58   25.23
  -4   0   5  806.68   24.33
   3   0  -5   27.88    1.06
  -3   0   5   27.33    1.04
  -3   0   5   29.24    1.09
   3   0  -5   28.01    0.99
  -2   0   5  236.01    7.24
   2   0  -5  228.01    7.07
  -2   0   5  241.93    7.72
   2   0  -5  237.05    7.47
   1   0  -5    8.15    0.38
  -1   0   5    8.19    0.36
  -1   0   5    8.09    0.42
   1   0  -5    7.72    0.40
   0   0   5    1.64    0.13
   0   0  -5    1.11    0.18
   0   0  -5    1.45    0.16
   0   0   5    1.49    0.20
   1   0   5  202.09    6.43
  -1   0  -5  209.61    6.60
  -1   0  -5  213.70    6.82
   2   0   5   95.71    3.09
  -2   0  -5   97.62    3.24
  -2   0  -5   96.58    3.04
   2   0   5   95.20    3.15
   3   0   5   14.57    0.64
  -3   0  -5   14.55    0.64
  -3   0  -5   13.47    0.63
   3   0   5   13.97    0.63
   4   0   5    8.33    0.48
  -4   0  -5    7.81    0.47
  -4   0  -5    8.89    0.47
   4   0   5    8.30    0.46
   5   0   5    8.63    0.49
   5   0   5    9.78    0.55
  -5   0  -5    9.17    0.55
  -5   0  -5    8.97    0.50
  -6   0  -5    9.71    0.61
  -6   0  -5   10.22    0.54
   6   0   5   10.31    0.54
   6   0   5   10.29    0.61
   7   0   5    4.56    0.45
  -7   0  -5    4.50    0.37
   7   0   5    4.97    0.38
  -7   0  -5    4.56    0.46
  -8   0  -5   43.89    1.89
   8   0   5   45.99    1.84
  -8   0  -5   45.76    1.66
   8   0   5   45.89    1.65
   9   0   5    4.91    0.54
  -9   0  -5    6.73    0.61
 -10   0  -5   17.81    1.06
  10   0   5   16.84    0.99
 -11   0  -5    0.82    0.36
  11   0   5    1.13    0.37
  12   0   5   13.32    0.94
 -12   0  -5   11.98    0.95
 -13  -1   5    1.48    0.47
  13  -1  -5    1.62    0.45
  13   1  -5    1.54    0.45
 -13   1   5    1.60    0.47
 -12  -1   5    0.01    0.30
  12  -1  -5    0.28    0.35
 -12   1   5    0.32    0.32
  12   1  -5    0.32    0.29
  11  -1  -5    6.38    0.65
 -11  -1   5    9.12    0.74
 -11   1   5    6.70    0.69
  11   1  -5    7.79    0.70
  10  -1  -5    6.26    0.62
 -10  -1   5    8.56    0.58
 -10  -1   5    7.05    0.65
 -10   1   5    6.18    0.64
  10   1  -5    7.10    0.63
   9  -1  -5   20.69    1.15
  -9  -1   5   25.94    1.09
  -9  -1   5   28.62    1.29
  -9   1   5   20.53    1.19
   9   1  -5   24.52    1.19
  -8  -1   5   23.16    1.10
  -8  -1   5   22.35    0.96
   8  -1  -5   18.77    1.01
   8  -1  -5   20.04    0.88
  -8   1   5   19.11    1.05
   8   1  -5   20.55    1.04
  -7  -1   5   16.12    0.85
  -7  -1   5   17.54    0.80
   7  -1  -5   14.85    0.82
   7  -1  -5   15.75    0.74
  -7   1   5   15.22    0.88
   7   1  -5   17.87    0.87
  -7   1   5   16.73    0.69
  -6  -1   5   45.42    1.71
  -6  -1   5   47.72    1.84
   6  -1  -5   47.11    1.65
   6  -1  -5   47.21    1.79
   6   1  -5   50.14    1.82
  -6   1   5   49.05    1.62
  -6   1   5   45.70    1.87
  -5  -1   5   56.97    2.13
   5  -1  -5   56.38    1.94
   5  -1  -5   57.17    2.06
  -5  -1   5   57.33    2.01
  -5   1   5   59.64    1.93
   5   1  -5   61.27    2.12
   5   1  -5   57.58    1.82
  -5   1   5   59.57    2.19
   4  -1  -5   41.59    1.49
  -4  -1   5   40.76    1.53
   4  -1  -5   45.49    1.56
  -4  -1   5   43.67    1.60
   4   1  -5   42.37    1.40
   4   1  -5   44.57    1.61
  -4   1   5   43.09    1.65
  -4   1   5   44.42    1.48
   3  -1  -5   37.86    1.30
  -3  -1   5   37.16    1.33
   3  -1  -5   37.71    1.30
  -3  -1   5   33.75    1.30
   3   1  -5   36.33    1.37
   3   1  -5   37.60    1.22
  -3   1   5   35.42    1.27
  -3   1   5   36.26    1.40
   2  -1  -5  120.92    3.75
   2  -1  -5  119.21    3.85
  -2  -1   5  126.41    3.99
  -2  -1   5  120.23    3.83
  -2   1   5  117.29    3.79
  -2   1   5  121.36    4.08
   2   1  -5  121.76    3.70
   2   1  -5  117.37    3.95
  -1  -1   5   10.63    0.38
  -1  -1   5    9.51    0.49
   1  -1  -5    9.19    0.48
   1  -1  -5   10.14    0.39
   1   1  -5   10.61    0.48
   1   1  -5   10.39    0.50
  -1   1   5    9.71    0.49
  -1   1   5    9.90    0.49
   0  -1  -5  172.29    5.44
   0  -1  -5  186.38    5.63
   0  -1   5  176.21    5.55
   0   1   5  179.54    5.94
   0   1  -5  179.44    5.75
   0   1  -5  183.53    5.45
   0   1   5  175.40    5.56
   1  -1   5  578.53   17.52
  -1  -1  -5  571.00   17.16
   1   1   5  606.04   18.06
   1   1   5  591.19   18.84
  -1   1  -5  558.23   17.16
   1   1   5  571.07   17.53
  -2  -1  -5  150.92    4.68
  -2  -1  -5  152.63    5.12
   2  -1   5  153.51    4.76
   2  -1   5  149.82    4.96
  -2   1  -5  157.29    5.01
   2   1   5  149.71    4.80
   2   1   5  158.06    4.84
  -2   1  -5  147.73    4.70
   3  -1   5   75.56    2.66
  -3  -1  -5   78.14    2.49
  -3  -1  -5   78.83    2.74
   3  -1   5   77.68    2.52
  -3   1  -5   76.00    2.53
  -3   1  -5   74.96    2.63
   3   1   5   78.61    2.55
   3   1   5   79.82    2.59
   4  -1   5   64.78    2.29
  -4  -1  -5   64.60    2.35
  -4  -1  -5   63.31    2.11
   4  -1   5   66.77    2.14
  -4   1  -5   64.43    2.16
   4   1   5   63.71    2.19
  -4   1  -5   62.49    2.26
   4   1   5   63.73    2.18
   5  -1   5   53.36    1.77
  -5  -1  -5   53.12    1.77
   5  -1   5   53.77    1.94
  -5  -1  -5   49.84    1.98
   5   1   5   48.94    1.82
  -5   1  -5   51.05    1.91
   5   1   5   50.15    1.83
  -5   1  -5   52.92    1.82
  -6  -1  -5   11.60    0.70
  -6  -1  -5   12.29    0.59
   6  -1   5   12.07    0.57
   6  -1   5   12.87    0.72
  -6   1  -5   11.77    0.63
   6   1   5   11.51    0.63
  -6   1  -5   11.43    0.65
   6   1   5   11.76    0.63
  -7  -1  -5   13.30    0.79
  -7  -1  -5   13.58    0.64
   7  -1   5   12.03    0.75
   7   1   5   12.07    0.69
   7   1   5   11.46    0.66
  -7   1  -5   12.83    0.67
  -7   1  -5   12.32    0.72
   8  -1   5   11.13    0.75
  -8  -1  -5   11.15    0.75
   8   1   5   10.03    0.62
  -8   1  -5   11.04    0.63
  -8   1  -5   10.50    0.71
   8   1   5   10.50    0.67
   9  -1   5   26.48    1.30
  -9  -1  -5   26.24    1.34
   9   1   5   26.33    1.23
   9   1   5   26.91    1.16
  -9   1  -5   27.51    1.17
  -9   1  -5   25.19    1.29
 -10  -1  -5    3.93    0.54
  10  -1   5    3.32    0.50
  10   1   5    4.95    0.50
 -10   1  -5    4.16    0.53
 -11  -1  -5    1.14    0.38
  11  -1   5    0.48    0.33
  11   1   5    1.05    0.36
 -11   1  -5    1.02    0.37
 -12  -2   5    5.31    0.67
  12  -2  -5    4.11    0.57
 -12   2   5    4.66    0.62
  12   2  -5    3.26    0.52
  11  -2  -5   13.49    0.92
 -11  -2   5   13.42    0.81
 -11  -2   5   13.66    0.95
 -11   2   5   11.88    0.92
  11   2  -5   12.54    0.89
 -10  -2   5    9.24    0.73
  10  -2  -5    8.13    0.59
  10  -2  -5    7.15    0.67
 -10  -2   5    6.30    0.56
 -10   2   5    7.91    0.71
  10   2  -5    7.66    0.66
  -9  -2   5   13.83    0.88
  -9  -2   5   15.18    0.83
   9  -2  -5   14.75    0.79
   9  -2  -5   14.97    0.89
  -9   2   5   13.65    0.91
   9   2  -5   14.22    0.88
   8  -2  -5   37.64    1.52
  -8  -2   5   36.38    1.57
   8  -2  -5   34.16    1.39
  -8  -2   5   34.14    1.44
  -8   2   5   33.25    1.58
   8   2  -5   34.63    1.52
   7  -2  -5    2.08    0.30
   7  -2  -5    1.44    0.30
  -7  -2   5    1.63    0.30
  -7  -2   5    1.35    0.28
   7   2  -5    1.57    0.31
  -7   2   5    1.60    0.32
   6  -2  -5   21.20    0.93
  -6  -2   5   19.96    0.93
   6  -2  -5   20.15    0.90
  -6  -2   5   18.48    0.93
  -6   2   5   18.80    0.99
   6   2  -5   22.24    1.00
   5  -2  -5    1.15    0.22
  -5  -2   5    1.55    0.24
   5  -2  -5    1.27    0.24
  -5  -2   5    1.54    0.26
  -5   2   5    1.26    0.26
  -5   2   5    1.54    0.18
   5   2  -5    1.15    0.25
   4  -2  -5    3.04    0.32
   4  -2  -5    3.90    0.31
  -4  -2   5    3.93    0.35
  -4  -2   5    3.66    0.30
   4   2  -5    4.07    0.23
  -4   2   5    3.50    0.26
  -4   2   5    3.15    0.35
   4   2  -5    2.76    0.32
   3  -2  -5   56.59    1.96
   3  -2  -5   60.38    1.94
  -3  -2   5   56.57    2.01
  -3  -2   5   58.31    2.03
  -3   2   5   57.03    1.90
   3   2  -5   57.25    1.84
  -3   2   5   55.27    2.13
   3   2  -5   56.71    2.07
  -2  -2   5    4.33    0.27
  -2  -2   5    3.97    0.33
   2  -2  -5    4.29    0.24
   2  -2  -5    3.90    0.33
  -2   2   5    3.26    0.32
  -2   2   5    4.26    0.31
   2   2  -5    3.92    0.34
   2   2  -5    4.62    0.29
   1  -2  -5   13.38    0.45
   1  -2  -5   13.38    0.63
  -1  -2   5   14.57    0.64
  -1  -2   5   13.15    0.52
  -1   2   5   12.66    0.65
   1   2  -5   12.74    0.64
   1   2  -5   12.76    0.57
  -1   2   5   12.21    0.60
   0  -2  -5   28.07    1.04
   0  -2   5   25.48    1.02
   0  -2   5   27.22    0.94
   0   2  -5   26.80    1.10
   0   2   5   27.01    1.05
   0   2  -5   27.08    1.01
   0   2   5   25.91    1.10
   1  -2   5   21.22    0.84
  -1  -2  -5   20.02    0.84
  -1   2  -5   22.00    0.75
   1   2   5   22.78    0.94
  -1   2  -5   17.89    0.90
  -1   2  -5   19.98    0.84
   1   2   5   19.72    0.86
   2  -2   5    7.10    0.40
   2  -2   5    6.36    0.45
  -2  -2  -5    7.43    0.43
   2   2   5    7.32    0.45
  -2   2  -5    7.14    0.34
   2   2   5    6.96    0.26
  -2   2  -5    6.44    0.43
   2   2   5    6.07    0.44
  -3  -2  -5   21.97    1.05
  -3  -2  -5   24.07    0.94
   3  -2   5   23.45    0.92
   3  -2   5   23.08    1.03
  -3   2  -5   22.07    0.96
  -3   2  -5   24.35    0.92
   3   2   5   24.81    0.84
   3   2   5   23.36    0.99
  -4  -2  -5   24.19    1.12
   4  -2   5   24.81    0.93
  -4  -2  -5   23.57    0.96
   4  -2   5   25.81    1.11
   4   2   5   24.04    1.04
  -4   2  -5   23.46    1.01
   4   2   5   24.31    0.91
  -4   2  -5   24.58    0.99
  -5  -2  -5    8.60    0.48
  -5  -2  -5    9.35    0.62
   5  -2   5    8.47    0.60
   5   2   5    8.33    0.55
  -5   2  -5    8.90    0.51
  -5   2  -5    9.02    0.54
   6  -2   5   43.60    1.74
  -6  -2  -5   42.61    1.78
   6   2   5   41.93    1.62
  -6   2  -5   39.84    1.58
  -6   2  -5   41.66    1.65
  -7  -2  -5    0.74    0.28
   7  -2   5    1.02    0.31
   7   2   5    0.91    0.25
  -7   2  -5    0.69    0.24
  -7   2  -5    1.08    0.26
   8  -2   5   24.25    1.22
  -8  -2  -5   22.83    1.24
  -8   2  -5   24.17    1.16
  -8   2  -5   23.50    1.09
   8   2   5   23.83    1.11
  -9  -2  -5    4.03    0.52
   9  -2   5    3.98    0.51
  -9   2  -5    3.46    0.42
   9   2   5    3.40    0.41
  10  -2   5    3.78    0.53
 -10  -2  -5    2.75    0.49
 -10   2  -5    3.16    0.41
  10   2   5    3.40    0.44
 -11  -2  -5    3.12    0.55
  11  -2   5    2.84    0.51
  11  -3  -5    0.69    0.32
 -11  -3   5    0.17    0.33
  11  -3  -5    0.68    0.35
 -11  -3   5    0.99    0.32
 -11   3   5    0.34    0.32
  11   3  -5    0.58    0.34
 -10  -3   5   19.05    1.13
  10  -3  -5   20.04    1.04
 -10  -3   5   17.43    1.02
  10  -3  -5   19.35    1.09
 -10   3   5   18.77    1.16
  10   3  -5   19.92    1.11
  -9  -3   5    0.78    0.30
  -9  -3   5    0.49    0.27
   9  -3  -5    0.93    0.31
   9  -3  -5    0.22    0.24
   9   3  -5    0.74    0.29
  -9   3   5    1.02    0.33
   8  -3  -5    9.68    0.67
  -8  -3   5    7.54    0.61
  -8  -3   5    9.01    0.67
   8  -3  -5    8.53    0.63
  -8   3   5    8.51    0.71
   8   3  -5    8.81    0.68
   8   3  -5    7.33    0.63
  -7  -3   5    0.47    0.24
   7  -3  -5    0.68    0.29
   7  -3  -5    0.77    0.27
  -7  -3   5   -0.02    0.19
   7   3  -5    0.85    0.28
  -7   3   5    0.64    0.28
   7   3  -5    0.89    0.28
  -6  -3   5    2.85    0.36
  -6  -3   5    3.56    0.43
   6  -3  -5    3.60    0.39
   6  -3  -5    3.65    0.42
  -6   3   5    3.07    0.43
   6   3  -5    2.93    0.40
  -5  -3   5    5.25    0.44
  -5  -3   5    6.00    0.50
   5  -3  -5    5.91    0.49
   5  -3  -5    5.98    0.43
   5   3  -5    5.72    0.50
  -5   3   5    5.78    0.52
   4  -3  -5   16.56    0.82
  -4  -3   5   15.37    0.77
  -4  -3   5   16.23    0.83
  -4   3   5   16.40    0.88
   4   3  -5   16.05    0.84
  -3  -3   5   27.55    1.12
  -3  -3   5   29.74    1.19
   3  -3  -5   26.47    1.14
   3   3  -5   26.05    1.18
  -3   3   5   28.61    1.04
   3   3  -5   27.34    1.00
  -3   3   5   25.94    1.22
  -2  -3   5   30.95    1.19
   2  -3  -5   31.31    1.23
  -2  -3   5   30.12    1.25
  -2   3   5   31.55    1.17
   2   3  -5   30.01    1.12
   2   3  -5   30.29    1.28
  -2   3   5   31.27    1.34
  -1  -3   5   10.08    0.49
  -1  -3   5   10.30    0.58
   1  -3  -5    9.40    0.56
   1   3  -5    9.90    0.51
  -1   3   5    9.72    0.60
   1   3  -5    9.68    0.60
  -1   3   5    9.65    0.54
   0  -3  -5    7.02    0.46
   0  -3   5    6.82    0.45
   0   3   5    7.03    0.46
   0   3  -5    6.80    0.37
   0   3  -5    6.24    0.48
   0   3   5    7.26    0.51
   0   3  -5    7.64    0.45
  -1  -3  -5   36.92    1.38
   1  -3   5   36.39    1.36
   1   3   5   38.30    1.54
   1   3   5   36.14    1.40
  -1   3  -5   35.74    1.37
   2  -3   5   17.99    0.90
  -2  -3  -5   17.43    0.80
   2  -3   5   18.40    0.78
   2   3   5   19.49    0.87
   2   3   5   16.33    0.90
  -2   3  -5   17.84    0.83
   3  -3   5    2.16    0.26
  -3  -3  -5    1.96    0.32
  -3  -3  -5    2.32    0.28
   3  -3   5    2.01    0.33
   3   3   5    2.55    0.32
  -3   3  -5    1.62    0.27
  -4  -3  -5    5.67    0.52
   4  -3   5    5.43    0.51
  -4  -3  -5    5.43    0.41
   4   3   5    5.42    0.47
  -4   3  -5    5.88    0.48
   5  -3   5   95.05    3.37
  -5  -3  -5   92.68    3.49
  -5   3  -5   91.64    3.15
   5   3   5   92.68    3.21
  -6  -3  -5   24.09    1.26
   6  -3   5   24.02    1.22
   6   3   5   26.04    1.18
  -6   3  -5   24.95    1.14
  -7  -3  -5    4.89    0.56
   7  -3   5    3.96    0.51
  -7   3  -5    4.15    0.45
   7   3   5    4.77    0.49
   8  -3   5    0.57    0.31
  -8  -3  -5    0.35    0.30
   8   3   5    0.57    0.27
  -8   3  -5    0.50    0.26
   9  -3   5    5.05    0.60
  -9  -3  -5    3.56    0.56
   9   3   5    4.30    0.51
  -9   3  -5    4.60    0.50
  10  -3   5    0.41    0.36
 -10  -3  -5    1.38    0.42
  10   3   5    0.63    0.32
 -10   3  -5    0.45    0.27
 -10  -4   5    0.33    0.28
 -10  -4   5    0.23    0.34
  10  -4  -5    0.32    0.29
  10   4  -5    0.15    0.28
 -10   4   5    0.36    0.33
  -9  -4   5    1.02    0.37
  -9  -4   5    1.18    0.35
   9  -4  -5    1.37    0.36
  -9   4   5    0.75    0.36
   9   4  -5    0.62    0.34
   9   4  -5    0.38    0.30
  -8  -4   5    1.55    0.38
  -8  -4   5    3.34    0.45
   8  -4  -5    2.95    0.44
   8   4  -5    2.99    0.47
  -8   4   5    3.16    0.50
   8   4  -5    3.36    0.49
   7  -4  -5   18.80    1.03
  -7  -4   5   19.45    1.05
  -7  -4   5   20.24    1.08
   7   4  -5   19.25    1.06
  -7   4   5   18.92    1.14
   7   4  -5   18.93    1.08
  -6  -4   5    4.06    0.46
  -6  -4   5    3.40    0.45
   6  -4  -5    4.14    0.47
   6   4  -5    3.93    0.48
  -6   4   5    4.30    0.52
   6   4  -5    5.43    0.54
   5  -4  -5   12.10    0.78
  -5  -4   5   12.91    0.80
  -5   4   5   13.03    0.85
   5   4  -5   14.08    0.83
  -4  -4   5    3.65    0.43
   4  -4  -5    3.67    0.43
  -4   4   5    3.31    0.44
   4   4  -5    3.90    0.45
  -3  -4   5    7.27    0.55
   3  -4  -5    7.12    0.57
  -3   4   5    7.11    0.59
   3   4  -5    5.86    0.52
  -2  -4   5   15.49    0.85
   2  -4  -5   16.61    0.86
  -2   4   5   16.96    0.77
   2   4  -5   15.46    0.88
   2   4  -5   17.04    0.76
  -2   4   5   16.93    0.94
  -1  -4   5   17.10    0.84
   1  -4  -5   17.24    0.86
   1   4  -5   15.48    0.87
  -1   4   5   14.60    0.88
  -1   4   5   16.80    0.79
   1   4  -5   16.26    0.77
   0  -4   5   26.59    1.19
   0  -4  -5   29.93    1.24
   0   4  -5   30.13    1.21
   0   4   5   30.69    1.39
   0   4   5   28.66    1.22
   0   4  -5   30.63    1.36
  -1  -4  -5   14.17    0.75
   1  -4   5   15.29    0.75
  -1   4  -5   14.73    0.85
   1   4   5   14.55    0.87
  -1   4  -5   14.07    0.76
   1   4   5   15.65    0.80
   2  -4   5   11.53    0.73
  -2  -4  -5   10.18    0.62
  -2   4  -5   10.60    0.67
   2   4   5   10.83    0.67
   2   4   5   11.21    0.75
  -3  -4  -5    8.48    0.56
  -3  -4  -5   10.10    0.72
   3  -4   5    9.43    0.68
  -3   4  -5    8.23    0.60
   3   4   5    9.12    0.63
   4  -4   5    1.18    0.34
  -4  -4  -5    0.52    0.27
  -4   4  -5    0.77    0.26
   4   4   5    0.62    0.26
   5  -4   5    2.86    0.47
  -5  -4  -5    3.52    0.49
   5   4   5    3.55    0.44
  -5   4  -5    2.80    0.39
  -6  -4  -5   13.89    0.95
   6  -4   5   13.29    0.90
  -6   4  -5   12.08    0.79
   6   4   5   14.12    0.86
   7  -4   5   11.09    0.85
  -7  -4  -5   10.66    0.86
  -7   4  -5   11.76    0.78
   7   4   5   10.69    0.77
   8  -4   5    3.16    0.53
  -8  -4  -5    4.64    0.62
   8   4   5    4.71    0.57
  -8   4  -5    3.98    0.49
  -9  -4  -5    2.68    0.55
   9  -4   5    2.65    0.52
   9   4   5    3.05    0.47
  -9   4  -5    3.29    0.48
  -7  -5   5    1.32    0.37
   7  -5  -5    0.88    0.36
  -7   5   5    1.29    0.40
   7   5  -5    1.14    0.38
  -6  -5   5    0.66    0.28
   6  -5  -5    1.07    0.33
  -6   5   5    0.20    0.30
   6   5  -5    0.41    0.31
  -5  -5   5    0.41    0.30
   5  -5  -5    0.71    0.31
  -5   5   5    0.90    0.34
   5   5  -5    0.29    0.27
  -4  -5   5    9.90    0.72
   4  -5  -5    8.86    0.71
   4   5  -5   10.05    0.74
  -4   5   5    9.09    0.75
  -3  -5   5    5.66    0.55
   3  -5  -5    5.16    0.55
   3   5  -5    5.46    0.55
  -3   5   5    5.20    0.57
  -2  -5   5    6.24    0.57
   2  -5  -5    6.20    0.59
   2   5  -5    6.52    0.61
  -2   5   5    6.84    0.64
   1  -5  -5   20.11    1.04
  -1  -5   5   22.02    1.06
  -1   5   5   20.83    1.16
   1   5  -5   19.95    1.11
   0  -5  -5   20.51    1.04
   0   5   5   22.38    1.06
   0   5  -5   22.74    1.04
   0   5  -5   20.90    1.14
   0   5   5   20.07    1.16
  -1  -5  -5   17.66    0.92
   1  -5   5   16.98    0.98
   1   5   5   17.29    0.93
  -1   5  -5   17.36    0.91
   1   5   5   15.44    1.01
   2  -5   5    8.25    0.67
  -2  -5  -5    7.67    0.70
   2   5   5    7.99    0.69
   2   5   5    8.97    0.64
  -2   5  -5    7.26    0.60
   3  -5   5    1.73    0.43
  -3  -5  -5    2.00    0.40
  -3   5  -5    2.65    0.40
   3   5   5    2.22    0.40
  -4  -5  -5   -0.04    0.22
   4  -5   5    0.14    0.29
   4   5   5    0.09    0.23
  -4   5  -5    0.16    0.23
   5  -5   5    0.40    0.35
  -5  -5  -5   -0.08    0.24
   5   5   5   -0.21    0.25
  -5   5  -5    0.25    0.24
  -6  -5  -5    3.91    0.58
   6  -5   5    3.36    0.56
   6   5   5    3.39    0.52
  -6   5  -5    3.38    0.47
   3  -6  -5   11.24    0.86
  -3  -6   5   12.25    0.87
   3   6  -5   11.52    0.87
  -3   6   5   13.35    0.96
   2  -6  -5    4.73    0.58
  -2  -6   5    6.20    0.61
  -2   6   5    5.69    0.65
   2   6  -5    4.01    0.60
   1  -6  -5    2.16    0.42
  -1   6   5    1.93    0.45
   1   6  -5    1.61    0.44
   0  -6  -5    0.84    0.34
   0  -6   5    0.61    0.31
   0   6   5    0.42    0.32
   1  -6   5    0.26    0.30
  -1   6  -5    0.19    0.25
   1   6   5    0.28    0.33
  -2  -6  -5    7.94    0.79
   2  -6   5    7.50    0.74
  -2   6  -5    8.54    0.67
  13   0  -6    9.51    0.84
 -13   0   6    8.26    0.85
  12   0  -6    0.30    0.30
 -12   0   6    0.53    0.34
  11   0  -6   15.61    1.01
 -11   0   6   16.55    1.05
 -10   0   6    0.60    0.30
  10   0  -6    0.12    0.25
  -9   0   6    0.23    0.26
   9   0  -6    0.09    0.22
   8   0  -6   17.83    0.96
  -8   0   6   20.55    0.88
  -8   0   6   19.44    1.01
  -7   0   6   41.25    1.65
  -7   0   6   40.26    1.46
   7   0  -6   34.92    1.54
   7   0  -6   40.30    1.38
  -6   0   6    0.10    0.16
   6   0  -6    0.21    0.13
   6   0  -6    0.02    0.15
  -6   0   6    0.24    0.18
   5   0  -6    9.32    0.47
  -5   0   6    9.41    0.52
  -5   0   6   10.27    0.56
   5   0  -6    9.50    0.55
   4   0  -6    1.67    0.20
  -4   0   6    1.28    0.21
  -4   0   6    1.42    0.22
   4   0  -6    1.24    0.21
   3   0  -6  239.06    7.23
  -3   0   6  238.31    7.41
   3   0  -6  237.42    7.64
  -3   0   6  245.03    7.91
  -2   0   6   13.07    0.63
  -2   0   6   14.06    0.58
   2   0  -6   13.89    0.61
   2   0  -6   14.12    0.60
  -1   0   6  106.54    3.45
   1   0  -6  107.95    3.37
   1   0  -6  106.19    3.49
  -1   0   6  109.00    3.57
   0   0   6    0.25    0.15
   0   0   6    0.29    0.08
   0   0  -6    0.08    0.11
   0   0  -6    0.17    0.14
  -1   0  -6  150.83    4.75
   1   0   6  144.54    4.65
  -1   0  -6  152.50    4.88
  -1   0  -6  142.27    4.55
   2   0   6  266.89    8.22
  -2   0  -6  262.23    8.05
   2   0   6  263.54    8.45
  -2   0  -6  273.59    8.74
  -3   0  -6    6.29    0.37
  -3   0  -6    5.79    0.39
   3   0   6    5.34    0.37
   3   0   6    6.23    0.41
   4   0   6   32.38    1.25
   4   0   6   34.66    1.30
  -4   0  -6   34.06    1.31
  -4   0  -6   31.59    1.24
   5   0   6  111.28    3.79
   5   0   6  114.90    3.66
  -5   0  -6  110.37    3.60
  -5   0  -6  113.47    3.92
   6   0   6    0.14    0.15
  -6   0  -6    0.38    0.22
   6   0   6    0.30    0.20
  -6   0  -6    0.47    0.19
  -7   0  -6   36.78    1.54
   7   0   6   34.57    1.36
  -7   0  -6   36.48    1.38
   7   0   6   35.00    1.48
  -8   0  -6   24.08    1.03
   8   0   6   23.08    1.12
  -8   0  -6   23.50    1.17
   8   0   6   22.23    0.99
  -9   0  -6    0.14    0.27
   9   0   6   -0.05    0.24
  10   0   6    0.22    0.30
 -10   0  -6    1.08    0.37
  11   0   6   -0.58    0.25
 -11   0  -6   -0.30    0.28
  12  -1  -6    3.59    0.54
 -12  -1   6    4.00    0.57
 -12   1   6    3.47    0.56
  12   1  -6    3.59    0.55
  11  -1  -6    2.49    0.45
 -11  -1   6    1.95    0.42
  11   1  -6    1.82    0.41
 -11   1   6    0.94    0.38
  10  -1  -6    3.34    0.49
 -10  -1   6    3.56    0.41
 -10  -1   6    4.28    0.52
  10   1  -6    4.84    0.53
 -10   1   6    3.52    0.50
  -9  -1   6   26.38    1.12
  -9  -1   6   29.17    1.30
   9  -1  -6   20.78    1.15
   9   1  -6   27.46    1.24
  -9   1   6   19.41    1.19
   8  -1  -6   92.72    3.54
  -8  -1   6  109.36    3.72
   8  -1  -6   97.42    3.28
  -8  -1   6  110.02    3.43
   8   1  -6  103.59    3.58
  -8   1   6   93.55    3.70
   7  -1  -6  131.12    4.06
   7  -1  -6  124.35    4.33
  -7  -1   6  123.30    4.48
  -7  -1   6  124.98    4.17
   7   1  -6  135.19    4.39
  -7   1   6  131.16    4.08
  -7   1   6  125.10    4.53
   6  -1  -6   64.21    2.35
  -6  -1   6   66.71    2.44
  -6  -1   6   64.06    2.29
   6  -1  -6   65.52    2.21
  -6   1   6   66.29    2.48
  -6   1   6   68.84    2.21
   6   1  -6   64.55    2.39
  -5  -1   6   14.48    0.70
   5  -1  -6   13.93    0.66
  -5  -1   6   13.04    0.67
   5  -1  -6   13.14    0.67
   5   1  -6   15.01    0.74
   5   1  -6   14.06    0.56
  -5   1   6   14.10    0.73
  -5   1   6   14.16    0.64
   4  -1  -6   49.99    1.78
  -4  -1   6   49.02    1.78
  -4  -1   6   50.58    1.84
   4  -1  -6   50.55    1.75
  -4   1   6   51.63    1.74
   4   1  -6   50.82    1.86
   4   1  -6   50.77    1.65
  -4   1   6   51.84    1.91
   3  -1  -6  169.15    5.32
  -3  -1   6  171.63    5.44
   3  -1  -6  175.42    5.53
  -3  -1   6  182.08    5.73
  -3   1   6  173.51    5.39
   3   1  -6  170.23    5.25
  -3   1   6  171.90    5.82
   3   1  -6  170.50    5.62
   2  -1  -6   12.48    0.59
   2  -1  -6   11.75    0.50
  -2  -1   6   12.95    0.50
  -2  -1   6   12.80    0.61
   2   1  -6   11.71    0.59
  -2   1   6   11.75    0.58
  -2   1   6   12.66    0.60
   2   1  -6   12.28    0.55
   1  -1  -6   17.21    0.76
  -1  -1   6   18.75    0.79
   1  -1  -6   19.22    0.67
  -1   1   6   18.30    0.77
   1   1  -6   18.56    0.75
  -1   1   6   18.52    0.78
   1   1  -6   17.75    0.78
   0  -1   6  103.51    3.34
   0  -1  -6   98.46    3.30
   0  -1  -6  105.69    3.29
   0   1   6  104.26    3.52
   0   1  -6  105.84    3.45
   0   1   6  104.41    3.35
   0   1  -6  103.75    3.28
  -1  -1  -6   60.62    2.05
   1  -1   6   58.74    2.06
   1   1   6   64.07    1.99
  -1   1  -6   62.01    2.05
   1   1   6   60.58    2.09
   1   1   6   60.30    2.17
   2  -1   6   17.81    0.79
  -2  -1  -6   19.52    0.81
   2  -1   6   19.54    0.84
  -2  -1  -6   18.59    0.83
  -2   1  -6   19.21    0.82
   2   1   6   19.25    0.83
  -2   1  -6   19.78    0.71
   2   1   6   20.09    0.73
   3  -1   6   94.41    3.04
   3  -1   6   93.55    3.18
  -3  -1  -6   94.01    3.27
  -3  -1  -6   89.57    2.99
   3   1   6   93.77    3.08
  -3   1  -6   91.91    3.15
  -3   1  -6   94.78    3.04
   3   1   6   94.78    3.06
  -4  -1  -6   16.90    0.75
   4  -1   6   17.72    0.83
  -4  -1  -6   16.59    0.83
   4  -1   6   17.41    0.76
  -4   1  -6   16.79    0.74
  -4   1  -6   17.02    0.79
   4   1   6   17.91    0.81
   4   1   6   17.36    0.73
   5  -1   6   22.46    1.04
  -5  -1  -6   22.85    0.94
  -5  -1  -6   22.70    1.05
   5  -1   6   24.53    0.95
  -5   1  -6   23.00    0.98
   5   1   6   22.29    0.94
   5   1   6   21.69    0.97
  -5   1  -6   23.60    0.99
  -6  -1  -6    7.98    0.56
   6  -1   6    7.31    0.55
  -6  -1  -6    7.09    0.46
   6  -1   6    7.45    0.45
  -6   1  -6    6.81    0.48
  -6   1  -6    7.73    0.51
   6   1   6    8.08    0.51
   6   1   6    6.78    0.48
  -7  -1  -6   45.47    1.62
   7  -1   6   41.07    1.77
  -7  -1  -6   45.47    1.87
  -7   1  -6   43.60    1.67
   7   1   6   46.34    1.72
  -7   1  -6   42.65    1.76
   7   1   6   44.99    1.68
  -8  -1  -6   30.54    1.46
   8  -1   6   30.49    1.42
  -8   1  -6   29.71    1.39
   8   1   6   32.11    1.36
  -8   1  -6   33.30    1.32
   8   1   6   31.89    1.31
  -9  -1  -6   11.32    0.84
   9  -1   6   11.45    0.81
   9   1   6   12.46    0.72
  -9   1  -6   11.73    0.71
  -9   1  -6   13.39    0.83
   9   1   6   12.00    0.77
 -10  -1  -6    0.84    0.34
  10  -1   6    0.76    0.35
  11  -1   6    3.62    0.56
 -11  -1  -6    4.44    0.61
 -12  -2   6    7.08    0.73
  12  -2  -6    5.78    0.66
  12   2  -6    4.85    0.61
 -12   2   6    5.37    0.69
 -11  -2   6    6.08    0.68
  11  -2  -6    6.32    0.65
 -11  -2   6    6.60    0.59
  11   2  -6    6.20    0.64
 -11   2   6    5.04    0.63
  10  -2  -6    2.01    0.35
  10  -2  -6    1.80    0.40
 -10  -2   6    1.98    0.40
 -10  -2   6    1.16    0.32
 -10   2   6    1.72    0.40
  10   2  -6    1.93    0.40
  -9  -2   6    1.55    0.32
  -9  -2   6    1.68    0.37
   9  -2  -6    1.60    0.33
   9  -2  -6    2.28    0.39
  -9   2   6    2.14    0.39
   9   2  -6    1.83    0.37
   8  -2  -6   62.26    2.15
  -8  -2   6   58.92    2.33
  -8  -2   6   58.46    2.20
   8  -2  -6   57.87    2.24
  -8   2   6   56.08    2.37
   8   2  -6   58.93    2.30
  -7  -2   6  153.23    5.03
   7  -2  -6  160.04    4.91
  -7  -2   6  147.84    5.32
   7  -2  -6  157.43    5.15
   7   2  -6  153.46    5.22
  -7   2   6  149.45    5.41
   6  -2  -6   54.45    1.98
  -6  -2   6   55.31    2.06
   6  -2  -6   55.94    2.04
  -6  -2   6   55.18    2.11
   6   2  -6   55.82    2.14
  -6   2   6   56.62    2.20
  -5  -2   6    3.61    0.39
   5  -2  -6    4.05    0.35
  -5  -2   6    4.15    0.35
   5  -2  -6    3.51    0.36
   5   2  -6    3.96    0.41
  -5   2   6    3.43    0.28
  -5   2   6    4.34    0.42
  -4  -2   6    0.85    0.18
   4  -2  -6    0.79    0.18
   4  -2  -6    1.08    0.22
  -4  -2   6    0.95    0.22
   4   2  -6    0.65    0.20
  -4   2   6    1.18    0.19
   4   2  -6    1.08    0.15
  -4   2   6    0.82    0.22
   3  -2  -6   77.31    2.43
  -3  -2   6   72.19    2.52
   3  -2  -6   74.94    2.46
  -3  -2   6   71.07    2.50
   3   2  -6   74.67    2.34
  -3   2   6   71.29    2.66
   3   2  -6   71.03    2.58
  -3   2   6   70.75    2.40
   2  -2  -6   32.29    1.23
  -2  -2   6   30.49    1.23
  -2  -2   6   32.66    1.15
   2  -2  -6   32.46    1.09
   2   2  -6   31.74    1.28
  -2   2   6   30.54    1.30
   2   2  -6   32.91    1.16
  -2   2   6   31.70    1.19
  -1  -2   6   13.40    0.67
  -1  -2   6   14.22    0.53
   1  -2  -6   14.64    0.68
   1   2  -6   13.72    0.64
  -1   2   6   14.53    0.71
  -1   2   6   13.89    0.66
   1   2  -6   14.42    0.71
   0  -2   6   40.25    1.53
   0  -2  -6   43.55    1.53
   0   2   6   42.91    1.64
   0   2  -6   43.50    1.51
   0   2  -6   42.70    1.62
   0   2   6   41.77    1.54
  -1  -2  -6   44.85    1.56
   1  -2   6   42.21    1.55
   1   2   6   44.59    1.68
   1   2   6   42.64    1.59
  -1   2  -6   42.93    1.55
  -1   2  -6   43.61    1.68
  -2  -2  -6   12.40    0.67
   2  -2   6   10.85    0.58
  -2  -2  -6   12.30    0.61
   2  -2   6   11.97    0.66
   2   2   6   11.66    0.64
  -2   2  -6   12.10    0.62
   2   2   6   12.14    0.64
  -3  -2  -6   13.90    0.67
  -3  -2  -6   13.67    0.74
   3  -2   6   14.02    0.75
   3  -2   6   13.98    0.65
  -3   2  -6   13.43    0.69
   3   2   6   14.21    0.71
   4  -2   6   18.73    0.78
  -4  -2  -6   17.96    0.92
   4  -2   6   17.97    0.91
  -4  -2  -6   18.62    0.81
   4   2   6   17.11    0.85
  -4   2  -6   17.65    0.84
  -5  -2  -6   15.46    0.84
  -5  -2  -6   13.91    0.69
   5  -2   6   14.54    0.82
  -5   2  -6   14.36    0.75
   5   2   6   14.45    0.78
  -6  -2  -6   95.75    3.51
   6  -2   6   91.10    3.38
  -6  -2  -6   96.14    3.09
   6   2   6   93.35    3.23
  -6   2  -6   96.00    3.19
   7  -2   6   29.61    1.40
  -7  -2  -6   28.61    1.42
   7   2   6   29.95    1.30
  -7   2  -6   31.70    1.32
  -8  -2  -6   14.96    0.95
   8  -2   6   15.09    0.93
   8   2   6   15.69    0.86
  -8   2  -6   15.08    0.85
   9  -2   6   15.12    0.97
  -9  -2  -6   15.29    1.00
   9   2   6   15.76    0.89
  -9   2  -6   15.32    0.87
  10  -2   6    0.27    0.35
 -10  -2  -6   -0.02    0.27
 -10   2  -6   -0.19    0.21
  10   2   6   -0.01    0.24
 -11  -2  -6    0.31    0.36
  11  -2   6   -0.21    0.33
  11  -3  -6   19.84    1.06
 -11  -3   6   18.85    1.15
 -11  -3   6   15.87    1.02
  11  -3  -6   19.17    1.13
  11   3  -6   17.63    1.11
 -11   3   6   17.08    1.17
  10  -3  -6   11.00    0.75
  10  -3  -6   10.88    0.81
 -10  -3   6   10.28    0.82
 -10  -3   6   11.53    0.81
  10   3  -6   10.79    0.83
 -10   3   6    9.95    0.83
   9  -3  -6    6.89    0.62
  -9  -3   6    6.33    0.62
   9  -3  -6    6.64    0.59
  -9  -3   6    6.26    0.61
   9   3  -6    6.48    0.63
  -9   3   6    6.53    0.65
   8  -3  -6    4.01    0.46
   8  -3  -6    3.52    0.45
  -8  -3   6    4.13    0.48
  -8  -3   6    3.90    0.48
  -8   3   6    3.68    0.51
   8   3  -6    3.74    0.49
   7  -3  -6   29.20    1.28
  -7  -3   6   28.44    1.31
  -7  -3   6   27.30    1.30
   7   3  -6   27.23    1.33
   6  -3  -6   11.44    0.69
  -6  -3   6    9.63    0.67
  -6  -3   6   10.29    0.65
   6   3  -6   10.51    0.71
  -6   3   6   10.06    0.73
  -5  -3   6   12.55    0.68
   5  -3  -6   11.50    0.71
  -5  -3   6   12.69    0.75
  -5   3   6   13.53    0.81
   5   3  -6   12.70    0.77
   4  -3  -6   22.01    1.04
  -4  -3   6   23.16    1.09
  -4  -3   6   24.14    1.02
   4   3  -6   25.40    1.13
  -4   3   6   22.34    1.13
  -3  -3   6   12.18    0.71
   3  -3  -6   14.09    0.73
   3   3  -6   13.01    0.59
  -3   3   6   12.76    0.61
   3   3  -6   13.02    0.74
  -3   3   6   13.12    0.76
   2  -3  -6    4.29    0.41
  -2  -3   6    4.53    0.41
  -2   3   6    4.91    0.37
   2   3  -6    5.12    0.35
  -2   3   6    4.25    0.42
   2   3  -6    4.78    0.44
   1  -3  -6    5.82    0.45
  -1  -3   6    5.20    0.41
  -1   3   6    5.78    0.46
   1   3  -6    5.52    0.39
   1   3  -6    6.02    0.48
  -1   3   6    6.51    0.43
   0  -3   6    8.75    0.53
   0  -3  -6    9.02    0.55
   0   3   6    8.43    0.53
   0   3   6    8.72    0.58
   0   3  -6    9.74    0.54
   0   3  -6    8.95    0.59
  -1  -3  -6   37.08    1.42
   1  -3   6   36.47    1.40
   1   3   6   36.72    1.45
   1   3   6   37.54    1.56
  -1   3  -6   37.77    1.42
  -2  -3  -6    9.25    0.56
   2  -3   6   10.07    0.55
   2  -3   6    9.32    0.63
   2   3   6    9.95    0.61
   2   3   6    9.43    0.64
  -2   3  -6   10.95    0.61
  -3  -3  -6    4.57    0.46
  -3  -3  -6    4.14    0.39
   3  -3   6    4.56    0.37
   3  -3   6    5.27    0.50
  -3   3  -6    4.19    0.41
   3   3   6    4.52    0.43
  -4  -3  -6   20.35    1.08
  -4  -3  -6   20.25    0.91
   4  -3   6   21.58    1.08
  -4   3  -6   20.51    0.99
   4   3   6   21.16    1.01
  -5  -3  -6   31.59    1.47
   5  -3   6   30.45    1.42
  -5   3  -6   30.28    1.31
   5   3   6   29.67    1.32
  -6  -3  -6    2.97    0.44
   6  -3   6    3.24    0.46
  -6   3  -6    2.27    0.36
   6   3   6    3.59    0.44
   7  -3   6   37.62    1.68
  -7  -3  -6   32.28    1.66
  -7   3  -6   37.67    1.55
   7   3   6   35.43    1.55
   8  -3   6    1.80    0.41
  -8  -3  -6    2.41    0.47
   8   3   6    2.40    0.41
  -8   3  -6    1.88    0.37
   9  -3   6    3.59    0.58
  -9  -3  -6    5.57    0.64
   9   3   6    3.86    0.51
  -9   3  -6    3.81    0.48
 -10  -3  -6    4.75    0.65
  10  -3   6    3.97    0.60
  10   3   6    4.74    0.55
 -10   3  -6    3.39    0.48
 -10   4   6    4.67    0.65
   9  -4  -6    4.55    0.57
  -9  -4   6    5.00    0.59
   9   4  -6    4.32    0.58
  -9   4   6    6.00    0.69
  -8  -4   6    6.86    0.66
   8  -4  -6    6.29    0.61
  -8   4   6    5.84    0.65
   8   4  -6    6.33    0.65
   7  -4  -6   10.75    0.75
  -7  -4   6    8.08    0.70
   7   4  -6    9.55    0.74
  -7   4   6    9.59    0.79
  -6  -4   6    3.52    0.46
   6  -4  -6    2.96    0.44
  -6   4   6    3.86    0.50
   6   4  -6    4.16    0.49
   5  -4  -6   22.61    1.12
  -5  -4   6   21.62    1.13
  -5   4   6   22.11    1.20
   5   4  -6   23.01    1.16
  -4  -4   6    7.71    0.60
   4  -4  -6    6.57    0.59
   4   4  -6    8.00    0.62
  -4   4   6    8.50    0.66
   3  -4  -6    0.88    0.27
  -3  -4   6    0.53    0.25
   3   4  -6    0.94    0.28
  -3   4   6    0.90    0.29
   2  -4  -6    0.34    0.22
  -2  -4   6    0.68    0.25
  -2   4   6    0.66    0.25
   2   4  -6    0.47    0.19
   2   4  -6    0.39    0.23
  -2   4   6    0.28    0.19
  -1  -4   6    3.35    0.38
   1  -4  -6    3.03    0.39
   1   4  -6    2.88    0.33
   1   4  -6    2.52    0.38
  -1   4   6    2.55    0.32
  -1   4   6    2.37    0.37
   0  -4  -6    7.30    0.56
   0  -4   6    8.13    0.56
   0   4   6    8.86    0.57
   0   4  -6    8.80    0.57
   0   4  -6    7.85    0.63
   0   4   6    8.31    0.63
  -1  -4  -6    3.19    0.39
   1  -4   6    3.22    0.37
   1   4   6    4.53    0.44
  -1   4  -6    4.60    0.49
   1   4   6    4.10    0.47
  -1   4  -6    3.96    0.41
  -2  -4  -6   27.72    1.20
   2  -4   6   27.22    1.32
   2   4   6   28.84    1.26
  -2   4  -6   28.12    1.24
   2   4   6   29.34    1.39
  -3  -4  -6    4.27    0.49
   3  -4   6    3.96    0.49
  -3  -4  -6    4.45    0.42
   3   4   6    4.40    0.46
  -3   4  -6    3.55    0.42
   4  -4   6    4.55    0.53
  -4  -4  -6    5.34    0.58
   4   4   6    3.92    0.46
  -4   4  -6    4.83    0.48
   5  -4   6    2.88    0.46
  -5  -4  -6    2.28    0.43
   5   4   6    2.48    0.40
  -5   4  -6    2.30    0.37
  -6  -4  -6   10.17    0.81
   6  -4   6    9.41    0.78
  -6   4  -6    8.74    0.69
   6   4   6    9.67    0.71
  -7  -4  -6    7.35    0.75
   7  -4   6    7.00    0.71
   7   4   6    7.77    0.69
  -7   4  -6    8.45    0.70
   8  -4   6    3.32    0.57
  -8  -4  -6    3.46    0.58
  -8   4  -6    3.27    0.48
   8   4   6    3.75    0.52
   7  -5  -6    2.39    0.46
  -7  -5   6    3.10    0.50
   7   5  -6    4.74    0.59
  -7   5   6    3.56    0.55
   6  -5  -6    3.40    0.52
  -6  -5   6    5.00    0.58
  -6   5   6    4.69    0.60
   6   5  -6    4.56    0.57
  -5  -5   6    3.54    0.50
   5  -5  -6    2.70    0.46
  -5   5   6    3.48    0.51
   5   5  -6    3.31    0.48
   4  -5  -6    4.13    0.53
  -4  -5   6    3.54    0.50
   4   5  -6    2.76    0.45
  -4   5   6    3.71    0.52
   3  -5  -6   17.27    0.97
  -3  -5   6   14.86    0.92
  -3   5   6   14.44    0.97
   3   5  -6   15.43    0.94
  -2  -5   6   10.73    0.72
   2  -5  -6   10.22    0.73
   2   5  -6   10.00    0.74
  -2   5   6    8.88    0.74
  -1  -5   6   15.89    0.91
   1  -5  -6   16.42    0.93
  -1   5   6   14.98    0.98
   1   5  -6   17.31    1.01
   0  -5  -6   19.38    1.02
   0   5   6   20.73    1.02
   0   5   6   17.33    1.09
   0   5  -6   20.13    1.13
   0   5  -6   21.31    1.00
  -1  -5  -6   11.19    0.74
   1  -5   6   12.76    0.84
   1   5   6   11.65    0.85
   1   5   6   11.71    0.76
  -1   5  -6   11.73    0.73
   2  -5   6    4.28    0.54
  -2  -5  -6    4.45    0.56
  -2   5  -6    4.62    0.50
   2   5   6    5.05    0.53
   2   5   6    5.11    0.59
   3  -5   6   10.18    0.79
  -3  -5  -6    9.43    0.78
   3   5   6    9.34    0.71
  -3   5  -6   10.48    0.73
  -4  -5  -6    2.57    0.48
   4  -5   6    2.63    0.49
  -4   5  -6    2.44    0.41
   4   5   6    3.35    0.47
   5  -5   6    0.68    0.37
  -5  -5  -6    0.37    0.33
  -5   5  -6    0.65    0.30
   5   5   6    0.41    0.27
  -6  -5  -6    7.02    0.77
   6  -5   6    6.57    0.74
   6   5   6    8.28    0.75
  -6   5  -6    6.70    0.65
  -1   6   6    2.05    0.46
 -12   0   7    5.85    0.69
  12   0  -7    7.12    0.70
  11   0  -7    6.90    0.66
 -11   0   7    9.27    0.76
  10   0  -7    8.59    0.69
 -10   0   7    8.81    0.71
   9   0  -7    2.38    0.39
  -9   0   7    2.84    0.43
   8   0  -7    5.32    0.51
  -8   0   7    6.53    0.48
  -8   0   7    6.85    0.56
   7   0  -7   47.83    1.66
  -7   0   7   50.75    1.95
   7   0  -7   43.78    1.84
  -7   0   7   49.74    1.77
  -6   0   7   13.08    0.65
  -6   0   7   12.18    0.69
   6   0  -7   12.53    0.59
   6   0  -7   12.19    0.67
  -5   0   7   12.02    0.61
   5   0  -7   11.19    0.56
  -5   0   7   12.57    0.65
   5   0  -7   11.22    0.62
  -4   0   7    0.39    0.16
   4   0  -7    0.45    0.16
   4   0  -7    0.10    0.13
  -4   0   7    0.13    0.18
  -3   0   7   56.62    1.96
   3   0  -7   56.66    1.97
   3   0  -7   55.79    1.89
  -3   0   7   55.80    1.99
   2   0  -7   67.32    2.29
   2   0  -7   70.60    2.38
  -2   0   7   67.89    2.37
  -2   0   7   74.13    2.41
   1   0  -7    0.16    0.16
  -1   0   7    0.70    0.20
   1   0  -7    0.37    0.13
  -1   0   7    0.39    0.10
   0   0  -7   88.90    2.92
   0   0   7   91.86    3.04
   0   0   7   89.10    2.99
   0   0  -7   93.28    3.01
  -1   0  -7   60.21    2.04
   1   0   7   60.59    2.09
  -1   0  -7   61.50    2.08
  -1   0  -7   59.35    2.06
   2   0   7    3.42    0.29
   2   0   7    3.11    0.33
  -2   0  -7    3.17    0.32
  -2   0  -7    3.39    0.25
  -3   0  -7  139.22    4.45
  -3   0  -7  144.09    4.77
   3   0   7  142.02    4.63
   3   0   7  140.40    4.54
  -4   0  -7    3.93    0.37
  -4   0  -7    4.29    0.34
   4   0   7    3.97    0.35
   4   0   7    3.80    0.35
   5   0   7   58.96    2.11
   5   0   7   57.99    2.05
  -5   0  -7   55.26    2.02
  -5   0  -7   58.19    2.15
  -6   0  -7   13.54    0.72
   6   0   7   14.54    0.78
  -6   0  -7   15.94    0.80
   6   0   7   13.84    0.74
  -7   0  -7   28.87    1.28
  -7   0  -7   27.01    1.17
   7   0   7   28.65    1.17
   7   0   7   26.69    1.24
   8   0   7   35.88    1.59
  -8   0  -7   38.71    1.66
  -8   0  -7   37.94    1.48
  -9   0  -7    2.49    0.44
   9   0   7    2.01    0.39
 -10   0  -7    9.84    0.80
  10   0   7    8.78    0.71
  11   0   7    2.92    0.51
 -12  -1   7   -0.15    0.30
  12  -1  -7    0.62    0.34
  12   1  -7    0.44    0.30
 -12   1   7    0.50    0.37
 -11  -1   7   20.51    1.16
  11  -1  -7   19.12    1.12
 -11   1   7   15.10    1.09
  11   1  -7   19.93    1.12
 -10  -1   7    7.08    0.55
 -10  -1   7    6.67    0.63
  10  -1  -7    4.78    0.55
  10   1  -7    5.88    0.58
 -10   1   7    4.78    0.59
   9  -1  -7   18.12    1.02
  -9  -1   7   20.54    1.08
  -9  -1   7   21.47    0.99
  -9   1   7   17.86    1.07
   9   1  -7   19.74    1.05
  -8  -1   7    0.11    0.22
  -8  -1   7    0.51    0.23
   8  -1  -7    0.18    0.22
   8  -1  -7    0.41    0.20
  -8   1   7    0.64    0.26
   8   1  -7   -0.09    0.19
  -7  -1   7    2.76    0.35
  -7  -1   7    2.78    0.33
   7  -1  -7    2.57    0.32
   7  -1  -7    2.47    0.36
   7   1  -7    3.41    0.39
  -7   1   7    2.23    0.35
  -7   1   7    2.53    0.31
  -6  -1   7    1.51    0.26
   6  -1  -7    1.59    0.25
   6  -1  -7    1.12    0.23
  -6  -1   7    1.35    0.25
  -6   1   7    1.45    0.24
   6   1  -7    0.94    0.26
  -6   1   7    1.29    0.26
  -5  -1   7    9.08    0.57
   5  -1  -7   11.34    0.58
  -5  -1   7   10.50    0.57
   5  -1  -7   11.19    0.57
   5   1  -7    9.95    0.61
   5   1  -7    9.96    0.48
  -5   1   7   10.45    0.56
  -5   1   7   10.47    0.62
   4  -1  -7   13.96    0.66
  -4  -1   7   15.68    0.68
   4  -1  -7   15.13    0.71
  -4  -1   7   14.55    0.73
   4   1  -7   14.81    0.74
  -4   1   7   15.36    0.74
   4   1  -7   15.38    0.64
  -4   1   7   14.16    0.69
  -3  -1   7   11.42    0.50
   3  -1  -7   10.69    0.56
   3  -1  -7   10.89    0.49
  -3  -1   7   10.11    0.58
   3   1  -7   10.33    0.56
  -3   1   7    9.42    0.54
  -3   1   7    9.97    0.55
   3   1  -7    9.34    0.49
   2  -1  -7   35.44    1.30
  -2  -1   7   36.03    1.22
  -2  -1   7   33.22    1.32
   2  -1  -7   34.36    1.22
   2   1  -7   35.79    1.26
   2   1  -7   35.52    1.34
  -2   1   7   33.97    1.30
  -2   1   7   35.35    1.35
   1  -1  -7   45.71    1.52
   1  -1  -7   44.76    1.61
  -1  -1   7   45.54    1.64
  -1   1   7   46.16    1.67
   1   1  -7   45.23    1.66
  -1   1   7   44.14    1.63
   1   1  -7   46.15    1.59
   0  -1   7   64.33    2.21
   0  -1  -7   64.93    2.17
   0  -1  -7   65.07    2.11
   0   1   7   63.23    2.20
   0   1   7   64.22    2.27
   0   1  -7   65.27    2.16
   0   1  -7   62.21    2.24
   1  -1   7   49.75    1.76
  -1  -1  -7   50.70    1.74
   1   1   7   51.58    1.65
   1   1   7   51.24    1.81
  -1   1  -7   44.66    1.79
  -1   1  -7   48.81    1.73
   1   1   7   47.43    1.76
   2  -1   7   32.45    1.21
  -2  -1  -7   31.83    1.24
   2  -1   7   30.57    1.24
  -2  -1  -7   29.86    1.19
   2   1   7   31.88    1.11
  -2   1  -7   30.06    1.20
  -2   1  -7   31.36    1.08
   2   1   7   29.10    1.21
   3  -1   7   17.06    0.76
   3  -1   7   15.56    0.77
  -3  -1  -7   14.92    0.73
  -3  -1  -7   15.50    0.76
  -3   1  -7   15.57    0.64
   3   1   7   15.50    0.77
  -3   1  -7   15.79    0.76
   3   1   7   16.48    0.67
  -4  -1  -7   21.45    0.93
   4  -1   7   22.05    1.01
  -4  -1  -7   22.59    1.01
   4  -1   7   22.23    0.94
   4   1   7   22.52    0.90
   4   1   7   20.67    0.97
  -4   1  -7   22.89    0.98
   5  -1   7   41.16    1.49
  -5  -1  -7   40.40    1.62
  -5  -1  -7   39.52    1.48
   5  -1   7   39.35    1.59
   5   1   7   39.08    1.53
   5   1   7   38.71    1.47
  -5   1  -7   36.86    1.49
  -6  -1  -7    1.02    0.28
   6  -1   7    1.22    0.25
  -6  -1  -7    1.50    0.26
   6  -1   7    1.43    0.31
   6   1   7    1.14    0.26
  -6   1  -7    1.08    0.24
   6   1   7    0.97    0.26
   7  -1   7   13.14    0.80
  -7  -1  -7   13.73    0.70
  -7  -1  -7   11.48    0.78
  -7   1  -7   11.61    0.70
   7   1   7   12.17    0.70
   7   1   7   11.89    0.71
   8  -1   7   19.25    1.11
  -8  -1  -7   25.00    1.22
   8   1   7   21.53    1.03
  -8   1  -7   23.01    1.06
   9  -1   7    2.17    0.43
  -9  -1  -7    1.99    0.41
   9   1   7    2.80    0.39
  -9   1  -7    2.26    0.36
  10  -1   7    2.38    0.48
 -10  -1  -7    2.84    0.49
 -11  -1  -7    0.27    0.36
  11  -1   7   -0.04    0.33
 -12  -2   7    5.06    0.66
  12  -2  -7    5.92    0.67
 -12   2   7    6.24    0.73
  12   2  -7    6.11    0.66
 -11  -2   7    1.60    0.43
 -11  -2   7    1.19    0.36
  11  -2  -7    1.63    0.39
  11   2  -7    1.70    0.39
 -11   2   7    1.45    0.40
 -10  -2   7    3.84    0.49
 -10  -2   7    4.00    0.52
  10  -2  -7    4.10    0.52
 -10   2   7    3.23    0.52
  10   2  -7    3.05    0.46
  -9  -2   7    5.81    0.58
   9  -2  -7    6.99    0.60
  -9  -2   7    6.19    0.56
   9  -2  -7    7.11    0.54
  -9   2   7    5.07    0.57
   9   2  -7    6.14    0.58
  -8  -2   7   14.80    0.85
  -8  -2   7   14.00    0.85
   8  -2  -7   14.79    0.83
   8  -2  -7   14.82    0.81
  -8   2   7   15.39    0.92
   8   2  -7   15.01    0.90
   7  -2  -7   20.18    0.96
  -7  -2   7   18.83    0.97
  -7  -2   7   19.00    0.97
   7  -2  -7   19.76    0.95
  -7   2   7   18.47    1.02
   7   2  -7   18.33    1.00
  -6  -2   7   30.98    1.31
  -6  -2   7   30.06    1.31
   6  -2  -7   31.60    1.28
   6  -2  -7   32.42    1.28
   6   2  -7   30.44    1.37
  -6   2   7   28.66    1.37
   5  -2  -7    0.64    0.21
  -5  -2   7    0.53    0.23
  -5  -2   7    0.32    0.18
   5  -2  -7    0.56    0.22
  -5   2   7    0.80    0.20
   5   2  -7    0.82    0.24
  -5   2   7    0.89    0.26
   4  -2  -7    8.11    0.54
  -4  -2   7    9.43    0.49
  -4  -2   7    8.00    0.54
   4  -2  -7    9.60    0.48
   4   2  -7    8.59    0.45
   4   2  -7    8.58    0.57
  -4   2   7    8.73    0.49
  -4   2   7    8.85    0.58
   3  -2  -7   24.86    1.09
  -3  -2   7   25.05    1.11
  -3   2   7   27.51    1.18
  -3   2   7   27.21    1.06
   3   2  -7   27.81    1.16
   3   2  -7   27.86    1.02
   2  -2  -7   46.07    1.69
  -2  -2   7   47.19    1.72
   2   2  -7   47.90    1.63
   2   2  -7   45.96    1.76
  -2   2   7   46.26    1.80
  -2   2   7   45.94    1.66
   1  -2  -7    6.46    0.45
  -1  -2   7    6.15    0.44
  -1   2   7    5.93    0.42
   1   2  -7    6.81    0.42
   1   2  -7    5.94    0.44
  -1   2   7    6.42    0.44
   0  -2   7    5.78    0.42
   0  -2  -7    6.50    0.44
   0   2   7    6.43    0.43
   0   2  -7    5.89    0.41
   0   2   7    6.04    0.44
   0   2  -7    5.70    0.44
   1  -2   7   25.62    1.04
  -1  -2  -7   25.52    1.05
  -1   2  -7   26.19    1.05
  -1   2  -7   25.25    1.13
   1   2   7   24.47    1.06
   1   2   7   24.67    1.10
  -2  -2  -7   12.20    0.64
   2  -2   7   12.00    0.63
   2  -2   7   11.47    0.67
  -2  -2  -7   12.41    0.69
   2   2   7   11.45    0.65
   2   2   7   12.15    0.67
  -2   2  -7   11.29    0.63
   3  -2   7    4.57    0.43
  -3  -2  -7    4.87    0.44
   3  -2   7    4.51    0.37
  -3  -2  -7    4.15    0.37
   3   2   7    4.57    0.42
  -3   2  -7    4.27    0.39
  -4  -2  -7   14.75    0.84
   4  -2   7   15.23    0.84
   4  -2   7   15.58    0.74
  -4  -2  -7   16.19    0.76
   4   2   7   15.82    0.81
  -4   2  -7   15.89    0.80
   5  -2   7    2.92    0.40
  -5  -2  -7    2.06    0.30
  -5  -2  -7    1.97    0.34
  -5   2  -7    2.36    0.33
   5   2   7    1.64    0.31
  -6  -2  -7    2.74    0.39
   6  -2   7    2.07    0.37
  -6  -2  -7    3.23    0.35
  -6   2  -7    2.60    0.35
   6   2   7    1.58    0.31
  -7  -2  -7   12.91    0.84
   7  -2   7   11.69    0.81
  -7   2  -7   13.30    0.76
   7   2   7   12.57    0.77
  -8  -2  -7    9.15    0.74
   8  -2   7    9.21    0.73
   8   2   7    9.83    0.68
  -8   2  -7   10.29    0.70
  -9  -2  -7    5.61    0.64
   9  -2   7    5.71    0.63
   9   2   7    5.85    0.55
  -9   2  -7    5.62    0.54
  10  -2   7    1.19    0.42
 -10  -2  -7    0.66    0.36
 -10   2  -7    0.40    0.27
  10   2   7    0.31    0.26
 -11  -3   7    3.18    0.50
 -11   3   7    4.38    0.60
  11   3  -7    4.04    0.59
  10  -3  -7   24.70    1.21
 -10  -3   7   24.03    1.24
 -10   3   7   22.68    1.33
  10   3  -7   20.54    1.24
   9  -3  -7    0.75    0.29
  -9  -3   7    0.92    0.33
   9   3  -7    1.20    0.36
  -9   3   7    1.50    0.40
  -8  -3   7    2.03    0.39
   8  -3  -7    2.31    0.39
   8   3  -7    2.56    0.42
  -8   3   7    1.79    0.40
  -7  -3   7   52.87    2.13
   7  -3  -7   56.07    2.08
   7   3  -7   55.58    2.21
  -7   3   7   51.27    2.27
  -6  -3   7   67.19    2.52
   6  -3  -7   67.95    2.45
   6   3  -7   66.91    2.60
  -6   3   7   67.25    2.67
  -5  -3   7   57.67    2.21
   5  -3  -7   60.78    2.16
  -5   3   7   56.97    2.33
   5   3  -7   57.18    2.27
  -4  -3   7    8.97    0.61
   4  -3  -7    7.99    0.58
  -4   3   7    7.94    0.48
   4   3  -7    8.53    0.61
  -4   3   7    7.89    0.61
  -3  -3   7    7.38    0.54
   3  -3  -7    7.10    0.53
  -3   3   7    6.59    0.44
  -3   3   7    7.61    0.56
   3   3  -7    6.60    0.41
   3   3  -7    7.39    0.55
  -2  -3   7    1.11    0.26
   2  -3  -7    1.03    0.26
   2   3  -7    1.10    0.21
  -2   3   7    1.18    0.26
  -2   3   7    0.78    0.21
   2   3  -7    0.92    0.26
   1  -3  -7    4.44    0.42
  -1  -3   7    4.25    0.41
   1   3  -7    5.03    0.39
  -1   3   7    4.99    0.41
   1   3  -7    4.74    0.44
  -1   3   7    4.17    0.42
   0  -3   7   36.33    1.44
   0  -3  -7   35.40    1.44
   0   3   7   39.64    1.58
   0   3  -7   36.44    1.54
   0   3   7   35.25    1.43
   0   3  -7   38.32    1.42
   1  -3   7    5.15    0.42
  -1  -3  -7    5.29    0.44
   1   3   7    4.70    0.44
   1   3   7    4.82    0.46
  -1   3  -7    4.75    0.42
   2  -3   7    6.16    0.47
   2  -3   7    6.66    0.56
  -2  -3  -7    7.16    0.51
   2   3   7    7.30    0.55
  -2   3  -7    7.08    0.51
   2   3   7    6.86    0.52
  -3  -3  -7    3.55    0.36
   3  -3   7    3.63    0.43
   3  -3   7    3.16    0.35
  -3  -3  -7    2.64    0.38
   3   3   7    3.27    0.39
  -3   3  -7    2.79    0.35
  -4  -3  -7   12.99    0.82
  -4  -3  -7   12.60    0.70
   4  -3   7   12.51    0.81
   4   3   7   12.40    0.75
  -4   3  -7   12.77    0.74
  -5  -3  -7   15.49    0.93
   5  -3   7   14.15    0.89
   5   3   7   14.34    0.83
  -5   3  -7   14.28    0.82
   6  -3   7    1.79    0.39
  -6  -3  -7    1.86    0.39
   6   3   7    2.13    0.36
  -6   3  -7    1.76    0.34
  -7  -3  -7   16.23    1.02
   7  -3   7   15.00    0.98
  -7   3  -7   14.68    0.89
   7   3   7   14.76    0.88
   8  -3   7    0.12    0.32
  -8  -3  -7   -0.21    0.27
  -8   3  -7    0.31    0.25
   8   3   7    0.65    0.30
  -9  -3  -7    4.30    0.61
   9  -3   7    3.43    0.56
  -9   3  -7    4.35    0.53
   9   3   7    4.43    0.53
  -9  -4   7   -0.06    0.27
   9  -4  -7    0.06    0.27
   9   4  -7    0.25    0.29
  -9   4   7    0.03    0.26
  -8  -4   7   14.79    0.98
   8  -4  -7   14.43    0.94
   8   4  -7   15.75    1.01
  -8   4   7   16.33    1.06
  -7  -4   7   20.54    1.16
   7  -4  -7   21.86    1.17
   7   4  -7   23.22    1.24
  -7   4   7   22.08    1.26
  -6  -4   7   23.50    1.22
   6  -4  -7   24.13    1.21
   6   4  -7   23.40    1.23
  -6   4   7   22.77    1.27
  -5  -4   7    9.39    0.70
   5  -4  -7    9.05    0.68
  -5   4   7    9.86    0.74
   5   4  -7    8.84    0.70
  -4  -4   7   13.36    0.83
   4  -4  -7   12.30    0.79
   4   4  -7   12.26    0.81
  -4   4   7   14.07    0.89
   3  -4  -7    1.21    0.31
  -3  -4   7    1.37    0.31
  -3   4   7    1.27    0.33
   3   4  -7    1.66    0.35
  -2  -4   7    4.80    0.49
   2  -4  -7    5.82    0.52
   2   4  -7    4.92    0.50
  -2   4   7    5.27    0.52
  -2   4   7    5.51    0.44
   2   4  -7    4.96    0.42
  -1  -4   7    0.43    0.24
   1  -4  -7    1.11    0.28
  -1   4   7    0.53    0.26
  -1   4   7    1.09    0.26
   1   4  -7    1.27    0.26
   1   4  -7    0.51    0.27
   0  -4  -7   15.96    0.86
   0  -4   7   17.88    0.88
   0   4   7   17.41    0.98
   0   4  -7   16.89    0.85
   0   4  -7   15.42    0.95
   0   4   7   17.42    0.88
   1  -4   7   28.02    1.20
  -1  -4  -7   26.98    1.21
  -1   4  -7   28.89    1.23
  -1   4  -7   27.86    1.33
   1   4   7   26.40    1.21
   1   4   7   26.41    1.34
  -2  -4  -7   18.22    0.93
   2  -4   7   19.77    1.07
   2   4   7   18.66    0.97
   2   4   7   19.71    1.08
  -2   4  -7   19.78    0.98
  -3  -4  -7    4.20    0.43
   3  -4   7    3.96    0.50
  -3  -4  -7    4.89    0.53
  -3   4  -7    4.87    0.50
   3   4   7    5.45    0.52
   4  -4   7    3.74    0.51
  -4  -4  -7    3.51    0.49
   4   4   7    4.64    0.50
  -4   4  -7    4.21    0.47
   5  -4   7    1.27    0.37
  -5  -4  -7    1.07    0.35
  -5   4  -7    1.27    0.31
   5   4   7    1.21    0.32
  -6  -4  -7    1.71    0.42
   6  -4   7    1.98    0.47
  -6   4  -7    2.53    0.43
   6   4   7    2.03    0.40
  -7  -4  -7    6.57    0.72
   7  -4   7    7.17    0.72
   7   4   7    6.27    0.63
  -7   4  -7    6.08    0.62
  -8   4  -7    6.66    0.67
   8   4   7    5.76    0.63
   7  -5  -7    0.70    0.37
  -7  -5   7    0.90    0.38
   7   5  -7    0.37    0.33
  -7   5   7    0.71    0.38
   6  -5  -7    6.79    0.71
  -6  -5   7    8.28    0.75
  -6   5   7    9.42    0.80
   6   5  -7    8.99    0.80
   5  -5  -7    5.72    0.64
  -5  -5   7    5.51    0.62
   5   5  -7    6.41    0.64
  -5   5   7    5.78    0.66
   4  -5  -7    2.68    0.46
  -4  -5   7    2.85    0.47
   4   5  -7    2.32    0.45
  -4   5   7    2.62    0.47
   3  -5  -7    5.97    0.60
  -3  -5   7    4.78    0.53
  -3   5   7    4.57    0.56
   3   5  -7    5.04    0.57
  -2  -5   7   14.49    0.88
   2  -5  -7   14.74    0.90
   2   5  -7   12.66    0.87
  -2   5   7   11.91    0.88
  -1  -5   7    8.13    0.63
   1  -5  -7    7.20    0.64
  -1   5   7    8.30    0.70
   1   5  -7    7.62    0.71
   0  -5  -7    7.84    0.67
   0   5  -7    7.96    0.73
   0   5   7    8.81    0.63
   0   5  -7    9.75    0.66
   0   5   7    9.11    0.74
  -1  -5  -7    5.03    0.54
   1  -5   7    6.24    0.61
   1   5   7    4.52    0.56
   1   5   7    5.73    0.54
  -1   5  -7    5.51    0.54
  -2  -5  -7    1.77    0.41
   2  -5   7    2.27    0.45
   2   5   7    2.19    0.43
  -2   5  -7    1.98    0.36
   2   5   7    2.05    0.39
  -3  -5  -7   10.03    0.82
   3  -5   7   10.21    0.82
   3   5   7   10.47    0.74
  -3   5  -7    9.51    0.71
  -4  -5  -7    0.08    0.30
   4  -5   7    0.20    0.33
  -4   5  -7    0.22    0.24
   4   5   7   -0.13    0.24
   5  -5   7    9.27    0.85
  -5  -5  -7    8.38    0.82
   5   5   7    9.01    0.77
  -5   5  -7    8.30    0.73
  12   0  -8    0.78    0.37
 -12   0   8    0.61    0.37
 -11   0   8    6.56    0.67
  11   0  -8    5.28    0.60
  10   0  -8    3.40    0.47
 -10   0   8    3.82    0.50
   9   0  -8   16.20    0.96
  -9   0   8   20.09    1.06
   8   0  -8    9.80    0.67
  -8   0   8   10.23    0.63
  -8   0   8    8.58    0.64
  -7   0   8   35.31    1.50
   7   0  -8   32.45    1.43
   7   0  -8   34.75    1.29
  -7   0   8   35.85    1.40
  -6   0   8   12.45    0.70
  -6   0   8   13.20    0.68
   6   0  -8   12.68    0.70
   6   0  -8   11.16    0.60
  -5   0   8    0.02    0.14
   5   0  -8    0.11    0.15
  -5   0   8    0.01    0.18
   5   0  -8   -0.01    0.13
   4   0  -8    0.31    0.17
  -4   0   8    0.27    0.14
   4   0  -8    0.57    0.18
  -4   0   8    0.53    0.21
  -3   0   8  208.77    6.46
  -3   0   8  195.50    6.79
   3   0  -8  208.69    6.61
   3   0  -8  207.74    6.29
   2   0  -8   27.31    1.07
  -2   0   8   27.69    1.14
  -2   0   8   28.53    1.06
   1   0  -8   92.78    3.13
  -1   0   8   94.48    3.14
  -1   0   8   96.10    3.18
   0   0  -8   11.69    0.55
   0   0   8   10.64    0.60
   0   0  -8   10.25    0.58
   0   0   8   11.29    0.48
  -1   0  -8  150.20    4.84
  -1   0  -8  143.43    4.58
   1   0   8  142.68    4.67
  -1   0  -8  144.76    4.73
   2   0   8   12.91    0.71
  -2   0  -8   15.34    0.73
   2   0   8   15.64    0.69
  -2   0  -8   14.83    0.65
  -3   0  -8   -0.03    0.12
   3   0   8    0.02    0.15
   3   0   8   -0.04    0.16
  -3   0  -8   -0.12    0.14
   4   0   8  140.13    4.44
   4   0   8  130.93    4.33
  -4   0  -8  136.33    4.55
  -4   0  -8  124.35    4.25
   5   0   8    8.50    0.56
  -5   0  -8    8.37    0.56
   5   0   8    9.27    0.58
  -5   0  -8    9.61    0.57
   6   0   8   19.94    0.97
  -6   0  -8   21.15    1.01
  -6   0  -8   21.13    0.98
   6   0   8   21.67    1.02
  -7   0  -8    1.12    0.26
   7   0   8    1.30    0.28
   7   0   8    0.84    0.30
  -8   0  -8    1.13    0.27
   8   0   8    1.48    0.36
   9   0   8    4.50    0.53
  10   0   8    5.81    0.63
  12  -1  -8    1.91    0.43
 -12  -1   8    2.33    0.48
 -12   1   8    1.62    0.46
  12   1  -8    1.80    0.43
 -11  -1   8    8.52    0.74
  11  -1  -8    6.19    0.64
 -11   1   8    6.12    0.68
  11   1  -8    6.74    0.66
 -10  -1   8    0.44    0.29
 -10  -1   8    0.92    0.32
  10  -1  -8    0.74    0.31
 -10   1   8    1.16    0.35
  10   1  -8    0.75    0.31
  -9  -1   8    1.89    0.36
   9  -1  -8    1.56    0.35
  -9  -1   8    1.67    0.33
  -9   1   8    1.36    0.36
   9   1  -8    1.50    0.35
   8  -1  -8    2.44    0.38
  -8  -1   8    1.96    0.34
  -8  -1   8    2.24    0.38
   8  -1  -8    3.17    0.37
   8   1  -8    2.64    0.40
  -8   1   8    2.05    0.36
  -7  -1   8   17.27    0.90
  -7  -1   8   18.36    0.93
   7  -1  -8   18.47    0.91
   7  -1  -8   17.73    0.85
  -7   1   8   18.73    0.86
  -7   1   8   19.13    0.98
   7   1  -8   17.44    0.94
  -6  -1   8    6.17    0.45
  -6  -1   8    5.45    0.47
   6  -1  -8    5.62    0.46
   6  -1  -8    6.14    0.46
  -6   1   8    5.60    0.48
   6   1  -8    5.74    0.48
  -6   1   8    5.19    0.43
  -5  -1   8    9.96    0.56
   5  -1  -8   10.38    0.58
   5  -1  -8   10.36    0.56
  -5  -1   8   10.01    0.61
   5   1  -8   10.00    0.51
  -5   1   8    9.41    0.59
  -5   1   8   10.17    0.58
   5   1  -8   10.03    0.61
  -4  -1   8   41.31    1.59
   4  -1  -8   41.30    1.51
   4  -1  -8   43.08    1.55
  -4  -1   8   43.42    1.55
  -4   1   8   40.28    1.64
   4   1  -8   41.30    1.61
   4   1  -8   41.46    1.46
  -4   1   8   41.05    1.54
  -3  -1   8    2.58    0.33
  -3  -1   8    2.66    0.22
   3  -1  -8    2.15    0.28
   3  -1  -8    2.22    0.23
   3   1  -8    2.75    0.30
   3   1  -8    2.48    0.27
  -3   1   8    2.07    0.26
  -3   1   8    1.82    0.27
  -2  -1   8   27.43    1.15
   2  -1  -8   27.91    1.03
   2  -1  -8   28.69    1.14
  -2   1   8   27.39    1.13
  -2   1   8   28.45    1.13
   2   1  -8   29.74    1.16
   2   1  -8   26.43    1.07
   1  -1  -8   15.73    0.61
  -1  -1   8   15.08    0.75
   1  -1  -8   15.59    0.74
   1   1  -8   15.40    0.71
   1   1  -8   14.67    0.71
  -1   1   8   14.82    0.69
  -1   1   8   15.29    0.75
   0  -1   8   17.87    0.85
   0  -1  -8   20.80    0.73
   0  -1  -8   19.63    0.87
   0   1  -8   19.10    0.85
   0   1   8   18.26    0.81
   0   1   8   18.92    0.87
   0   1  -8   17.05    0.82
   1  -1   8   11.51    0.64
  -1  -1  -8   11.35    0.63
   1   1   8   11.50    0.50
   1   1   8   12.94    0.67
  -1   1  -8   12.01    0.63
   1   1   8   11.44    0.58
  -2  -1  -8    9.64    0.56
  -2  -1  -8    9.94    0.54
   2  -1   8    9.39    0.56
   2  -1   8    9.03    0.55
   2   1   8    9.61    0.45
   2   1   8    9.18    0.57
  -2   1  -8    9.72    0.57
  -3  -1  -8   32.81    1.29
   3  -1   8   31.45    1.29
  -3  -1  -8   29.81    1.23
   3  -1   8   30.07    1.23
   3   1   8   30.24    1.26
  -3   1  -8   29.97    1.24
   4  -1   8   70.50    2.51
   4  -1   8   70.14    2.41
  -4  -1  -8   68.60    2.55
  -4  -1  -8   66.38    2.37
   4   1   8   69.08    2.44
  -4   1  -8   69.19    2.41
  -5  -1  -8  144.96    4.94
  -5  -1  -8  144.84    4.53
   5  -1   8  144.98    4.58
   5  -1   8  138.65    4.78
  -5   1  -8  137.21    4.55
   5   1   8  136.15    4.62
  -6  -1  -8   24.63    1.17
   6  -1   8   24.46    1.06
   6  -1   8   23.64    1.16
  -6  -1  -8   24.27    1.08
   6   1   8   23.76    1.10
  -6   1  -8   24.81    1.11
   7  -1   8    1.11    0.33
  -7  -1  -8    1.41    0.28
  -7  -1  -8    0.89    0.31
   7   1   8    1.29    0.30
  -7   1  -8    1.23    0.28
  -8  -1  -8   20.12    1.12
   8  -1   8   20.01    1.12
   8   1   8   22.07    1.05
  -8   1  -8   20.74    1.03
  -9  -1  -8   52.29    2.24
   9  -1   8   50.54    2.16
   9   1   8   51.70    2.02
  -9   1  -8   51.64    2.00
 -10  -1  -8    5.33    0.66
  10  -1   8    5.86    0.67
 -10   1  -8    5.70    0.54
 -11  -2   8    2.29    0.47
 -11  -2   8    1.77    0.39
  11  -2  -8    1.89    0.43
 -11   2   8    1.73    0.43
  11   2  -8    2.05    0.44
 -10  -2   8    6.76    0.66
  10  -2  -8    7.32    0.67
 -10  -2   8    6.23    0.60
  10   2  -8    5.99    0.62
 -10   2   8    6.86    0.69
  -9  -2   8    3.18    0.43
  -9  -2   8    2.30    0.40
   9  -2  -8    2.25    0.38
   9  -2  -8    2.48    0.41
   9   2  -8    2.06    0.39
  -9   2   8    1.74    0.39
  -8  -2   8   13.43    0.80
   8  -2  -8   12.82    0.79
  -8  -2   8   11.25    0.77
   8  -2  -8   13.39    0.78
  -8   2   8   12.26    0.83
   8   2  -8   12.25    0.82
  -7  -2   8   58.03    2.23
   7  -2  -8   58.38    2.16
   7  -2  -8   62.21    2.23
   7   2  -8   60.09    2.34
  -7   2   8   56.89    2.37
   6  -2  -8   57.63    2.05
  -6  -2   8   55.80    2.10
   6  -2  -8   53.64    2.02
   6   2  -8   54.65    2.17
  -5  -2   8  100.50    3.42
   5  -2  -8  101.24    3.34
  -5   2   8   99.37    3.63
   5   2  -8  101.97    3.55
  -5   2   8   96.33    3.27
   4  -2  -8   30.46    1.23
  -4  -2   8   28.89    1.26
   4   2  -8   29.97    1.11
  -4   2   8   30.05    1.31
   4   2  -8   28.29    1.28
  -4   2   8   28.63    1.16
   3  -2  -8   49.89    1.85
  -3  -2   8   52.37    1.91
  -3   2   8   52.02    1.98
   3   2  -8   53.21    1.76
  -3   2   8   48.08    1.81
   3   2  -8   49.00    1.93
  -2  -2   8    9.99    0.60
   2  -2  -8    9.33    0.57
  -2   2   8    8.76    0.55
  -2   2   8    8.34    0.53
   2   2  -8    9.04    0.52
   2   2  -8    8.39    0.56
  -1  -2   8   13.64    0.69
   1  -2  -8   12.82    0.68
   1   2  -8   11.44    0.62
  -1   2   8   11.59    0.65
  -1   2   8   11.83    0.65
   1   2  -8   12.07    0.68
   0  -2   8    6.06    0.46
   0  -2  -8    6.75    0.48
   0   2  -8    6.66    0.45
   0   2  -8    6.04    0.47
   0   2   8    6.98    0.46
   0   2   8    6.86    0.49
  -1  -2  -8   15.55    0.78
   1  -2   8   14.90    0.76
  -1   2  -8   16.66    0.79
   1   2   8   15.68    0.80
   1   2   8   15.63    0.79
   2  -2   8   13.98    0.73
  -2  -2  -8   13.98    0.74
   2  -2   8   13.53    0.77
  -2  -2  -8   14.37    0.77
  -2   2  -8   14.53    0.75
   2   2   8   14.44    0.77
  -3  -2  -8    2.13    0.32
   3  -2   8    2.71    0.33
  -3  -2  -8    1.80    0.30
   3  -2   8    2.63    0.36
   3   2   8    2.03    0.31
  -3   2  -8    1.91    0.30
   4  -2   8    9.78    0.58
   4  -2   8    9.29    0.65
  -4  -2  -8    8.77    0.56
  -4  -2  -8    8.56    0.61
   4   2   8    9.30    0.61
  -4   2  -8    9.00    0.59
   5  -2   8   36.80    1.57
  -5  -2  -8   36.12    1.42
  -5  -2  -8   35.02    1.56
   5   2   8   36.02    1.49
  -5   2  -8   33.26    1.45
  -6  -2  -8    1.91    0.30
   6  -2   8    2.26    0.41
  -6  -2  -8    1.75    0.36
   6   2   8    1.64    0.33
  -6   2  -8    1.31    0.30
   7  -2   8    5.56    0.59
  -7  -2  -8    5.51    0.58
  -7   2  -8    4.95    0.50
   7   2   8    5.11    0.50
   8  -2   8    9.99    0.80
  -8  -2  -8   10.95    0.85
   8   2   8   11.40    0.76
  -8   2  -8   12.48    0.78
   9  -2   8    2.94    0.50
  -9  -2  -8    2.64    0.49
   9   2   8    3.29    0.46
  -9   2  -8    2.93    0.44
  10  -2   8    0.74    0.39
 -10  -2  -8    0.91    0.41
  10   2   8    0.90    0.34
 -10   2  -8    0.89    0.33
 -10  -3   8    5.08    0.59
  10  -3  -8    5.24    0.58
  10   3  -8    5.74    0.64
 -10   3   8    4.57    0.62
  -9  -3   8    0.45    0.30
   9  -3  -8    0.63    0.30
   9   3  -8    1.53    0.40
  -9   3   8    0.72    0.35
  -8  -3   8    2.65    0.44
   8  -3  -8    2.91    0.44
  -8   3   8    2.65    0.46
   8   3  -8    3.56    0.48
   7  -3  -8    7.76    0.64
  -7  -3   8    8.91    0.67
   7   3  -8    7.98    0.66
  -7   3   8    6.81    0.65
   6  -3  -8    5.33    0.53
  -6  -3   8    5.36    0.55
  -6   3   8    6.04    0.58
   6   3  -8    5.65    0.56
  -5  -3   8   42.25    1.78
   5  -3  -8   43.82    1.74
  -5   3   8   44.71    1.89
   5   3  -8   43.44    1.83
   4  -3  -8   18.37    0.94
  -4  -3   8   18.30    0.95
  -4   3   8   18.14    0.82
   4   3  -8   17.64    0.96
  -4   3   8   17.22    0.97
  -3  -3   8   19.41    0.96
   3  -3  -8   19.60    0.95
  -3   3   8   17.25    0.96
   3   3  -8   16.02    0.93
  -3   3   8   17.80    0.85
   3   3  -8   19.66    0.83
  -2  -3   8    2.23    0.34
   2  -3  -8    2.01    0.32
   2   3  -8    1.98    0.28
   2   3  -8    1.75    0.32
  -2   3   8    1.84    0.30
  -2   3   8    1.84    0.32
   1  -3  -8   10.78    0.65
  -1  -3   8    9.17    0.62
   1   3  -8   10.37    0.67
  -1   3   8    9.76    0.60
   1   3  -8   10.37    0.60
  -1   3   8   10.45    0.67
   0  -3   8   55.75    1.98
   0  -3  -8   51.93    1.95
   0   3  -8   51.57    2.07
   0   3   8   52.26    1.96
   0   3   8   52.52    2.11
   0   3  -8   53.68    1.93
  -1  -3  -8    1.09    0.28
   1  -3   8    0.76    0.25
  -1   3  -8    0.41    0.25
   1   3   8    1.10    0.27
  -1   3  -8    0.96    0.25
   1   3   8    0.95    0.26
   2  -3   8   13.72    0.83
  -2  -3  -8   13.62    0.77
   2  -3   8   14.98    0.77
   2   3   8   14.82    0.81
   2   3   8   14.62    0.84
  -2   3  -8   15.75    0.82
  -3  -3  -8    2.07    0.33
   3  -3   8    2.31    0.38
  -3  -3  -8    1.17    0.29
   3  -3   8    1.69    0.30
   3   3   8    1.39    0.31
  -3   3  -8    2.01    0.33
  -4  -3  -8    0.32    0.25
   4  -3   8   -0.03    0.21
  -4  -3  -8    0.63    0.24
   4   3   8    0.23    0.23
  -4   3  -8    0.24    0.21
   5  -3   8    3.96    0.50
  -5  -3  -8    4.24    0.51
   5   3   8    3.91    0.45
  -5   3  -8    5.42    0.50
  -6  -3  -8    2.45    0.42
   6  -3   8    1.87    0.42
  -6   3  -8    1.67    0.35
   6   3   8    2.38    0.39
   7  -3   8    3.99    0.56
  -7  -3  -8    6.52    0.65
  -7   3  -8    5.65    0.56
   7   3   8    4.89    0.53
  -8  -3  -8    6.83    0.72
   8  -3   8    6.47    0.71
  -8   3  -8    6.25    0.62
   8   3   8    6.96    0.64
  -9   3  -8    2.09    0.43
   9   3   8    2.53    0.46
   9  -4  -8   13.46    0.92
  -9  -4   8   12.35    0.95
  -9   4   8   12.04    0.96
   9   4  -8   14.03    0.98
  -8  -4   8    0.06    0.27
   8  -4  -8    0.65    0.32
   8   4  -8    0.37    0.32
  -8   4   8    0.15    0.30
   7  -4  -8    4.82    0.57
  -7  -4   8    4.82    0.58
  -7   4   8    3.87    0.55
   7   4  -8    6.05    0.62
   6  -4  -8    4.18    0.53
  -6  -4   8    4.15    0.55
  -6   4   8    5.21    0.60
   6   4  -8    5.56    0.60
  -5  -4   8    5.58    0.56
   5  -4  -8    4.82    0.53
   5   4  -8    3.30    0.47
  -5   4   8    4.52    0.54
   4  -4  -8    5.30    0.54
  -4  -4   8    3.99    0.51
  -4   4   8    4.59    0.53
   4   4  -8    5.20    0.55
  -3  -4   8    1.29    0.32
   3  -4  -8    1.35    0.32
  -3   4   8    1.67    0.35
   3   4  -8    0.92    0.31
  -2  -4   8   12.18    0.77
   2  -4  -8   12.06    0.77
   2   4  -8   13.58    0.84
  -2   4   8   12.49    0.82
  -2   4   8   13.39    0.74
  -1  -4   8    8.69    0.62
   1  -4  -8    8.24    0.63
   1   4  -8   10.07    0.61
  -1   4   8    8.77    0.67
  -1   4   8    9.21    0.60
   1   4  -8    7.44    0.66
   0  -4   8   19.81    0.98
   0  -4  -8   17.22    0.95
   0   4   8   17.28    1.03
   0   4  -8   17.01    1.05
   0   4  -8   20.13    0.95
   0   4   8   19.51    0.96
   1  -4   8    7.35    0.57
  -1  -4  -8    7.53    0.58
   1   4   8    7.99    0.59
  -1   4  -8    7.64    0.57
  -1   4  -8    7.75    0.67
   1   4   8    8.09    0.66
  -2  -4  -8    7.21    0.65
  -2  -4  -8    7.13    0.58
   2  -4   8    7.84    0.67
  -2   4  -8    7.07    0.59
   2   4   8    7.00    0.59
   2   4   8    7.99    0.66
  -3  -4  -8    0.66    0.28
  -3  -4  -8    0.34    0.24
   3  -4   8    0.78    0.33
   3   4   8    0.78    0.28
  -3   4  -8    0.65    0.27
   4  -4   8    3.20    0.49
  -4  -4  -8    3.60    0.50
  -4   4  -8    4.47    0.49
   4   4   8    3.18    0.44
  -5  -4  -8    0.64    0.32
   5  -4   8    0.42    0.34
   5   4   8    0.09    0.24
  -5   4  -8    0.21    0.26
  -6  -4  -8    4.45    0.60
   6  -4   8    5.13    0.64
   6   4   8    4.37    0.53
  -6   4  -8    4.58    0.54
   7  -4   8    1.05    0.42
  -7  -4  -8    1.04    0.43
  -7   4  -8    1.20    0.36
   7   4   8    1.07    0.35
   6  -5  -8    4.83    0.62
  -6  -5   8    5.02    0.61
   6   5  -8    5.15    0.62
  -6   5   8    5.30    0.65
  -5  -5   8    5.37    0.62
   5  -5  -8    5.24    0.62
   5   5  -8    3.46    0.52
  -5   5   8    4.71    0.60
  -4  -5   8    9.84    0.78
   4  -5  -8   10.59    0.81
  -4   5   8    9.99    0.83
   4   5  -8   10.94    0.83
   3  -5  -8    3.40    0.50
  -3  -5   8    3.08    0.47
  -3   5   8    4.64    0.58
   3   5  -8    4.61    0.56
  -2  -5   8   18.46    1.03
   2  -5  -8   18.90    1.07
  -2   5   8   18.84    1.13
   2   5  -8   17.74    1.10
   1  -5  -8    5.60    0.59
  -1  -5   8    5.14    0.55
  -1   5   8    5.50    0.62
   1   5  -8    4.03    0.57
   0  -5  -8    1.10    0.35
   0   5   8    1.77    0.40
   0   5  -8    1.87    0.42
   0   5   8    2.16    0.37
   0   5  -8    2.02    0.37
  -1  -5  -8    1.52    0.36
   1  -5   8    1.76    0.38
   1   5   8    1.97    0.41
   1   5   8    1.32    0.33
  -1   5  -8    1.61    0.34
  -2  -5  -8    0.25    0.27
   2  -5   8    0.42    0.32
  -2  -5  -8    0.43    0.29
  -2   5  -8    0.74    0.29
   2   5   8    0.53    0.29
   3  -5   8    0.91    0.36
  -3  -5  -8    1.78    0.42
  -3   5  -8    1.11    0.33
   3   5   8    1.76    0.38
  -4  -5  -8    1.18    0.41
   4  -5   8    0.57    0.38
   4   5   8    0.88    0.33
  -4   5  -8    0.30    0.29
  12   0  -9    0.20    0.30
 -12   0   9   -0.28    0.27
  11   0  -9    5.99    0.64
 -11   0   9    6.55    0.68
  10   0  -9    0.96    0.32
 -10   0   9    0.87    0.33
  -9   0   9    3.84    0.49
   9   0  -9    3.23    0.45
   8   0  -9    8.14    0.63
  -8   0   9    9.12    0.66
  -8   0   9    9.15    0.63
  -7   0   9   20.75    1.03
   7   0  -9   20.74    0.89
   7   0  -9   20.41    1.00
  -7   0   9   18.29    0.94
   6   0  -9   10.61    0.59
  -6   0   9   10.88    0.65
  -6   0   9   10.88    0.66
   6   0  -9   11.48    0.66
  -5   0   9   15.95    0.77
  -5   0   9   15.78    0.81
   5   0  -9   15.42    0.78
   5   0  -9   14.86    0.73
  -4   0   9    0.98    0.19
  -4   0   9    0.61    0.24
   4   0  -9    0.87    0.20
   4   0  -9    0.95    0.22
  -3   0   9  107.33    3.62
   3   0  -9  108.78    3.51
  -3   0   9  109.67    3.71
   3   0  -9  109.42    3.65
  -2   0   9    0.47    0.13
   2   0  -9    0.26    0.15
   2   0  -9    0.28    0.18
  -2   0   9    0.28    0.22
   1   0  -9   -0.15    0.13
  -1   0   9   -0.04    0.09
   1   0  -9    0.02    0.12
  -1   0   9   -0.11    0.16
   0   0   9   11.92    0.66
   0   0  -9   11.12    0.63
   0   0  -9   11.94    0.58
   1   0   9   37.00    1.44
   1   0   9   35.53    1.35
  -1   0  -9   36.43    1.40
  -1   0  -9   35.49    1.36
   2   0   9    5.64    0.40
   2   0   9    5.92    0.49
  -2   0  -9    4.78    0.43
   3   0   9   18.08    0.91
  -3   0  -9   19.58    0.92
   3   0   9   19.64    0.88
   4   0   9    8.46    0.53
  -4   0  -9    7.66    0.54
   4   0   9    7.27    0.56
  -5   0  -9   24.96    1.12
   5   0   9   24.54    1.12
   5   0   9   25.25    1.12
   6   0   9    5.49    0.51
   6   0   9    6.29    0.54
  -6   0  -9    6.49    0.53
   7   0   9    0.47    0.28
  -7   0  -9    0.24    0.22
   7   0   9    0.37    0.23
  -8   0  -9   -0.07    0.20
   8   0   9    0.06    0.27
 -12  -1   9    9.40    0.85
  12  -1  -9    8.25    0.77
 -12   1   9    8.45    0.82
  12   1  -9    8.11    0.78
 -11  -1   9    2.75    0.50
  11  -1  -9    3.03    0.48
  11   1  -9    2.71    0.48
 -11   1   9    1.71    0.42
 -10  -1   9    2.01    0.42
 -10  -1   9    2.37    0.41
  10  -1  -9    2.13    0.41
  10   1  -9    2.63    0.44
 -10   1   9    3.12    0.48
  -9  -1   9   10.30    0.74
   9  -1  -9    8.97    0.68
  -9  -1   9    9.60    0.67
   9   1  -9   10.09    0.74
  -9   1   9    8.53    0.69
  -8  -1   9    5.64    0.52
  -8  -1   9    5.01    0.50
   8  -1  -9    5.74    0.49
   8  -1  -9    5.09    0.51
  -8   1   9    5.31    0.54
   8   1  -9    5.40    0.53
  -7  -1   9    9.12    0.64
   7  -1  -9    8.21    0.58
  -7  -1   9    8.60    0.61
   7  -1  -9    9.68    0.61
   7   1  -9    9.31    0.64
  -7   1   9    7.82    0.60
  -7   1   9    8.87    0.60
   6  -1  -9    2.85    0.36
   6  -1  -9    1.89    0.30
  -6  -1   9    3.17    0.35
  -6  -1   9    2.15    0.34
  -6   1   9    2.64    0.34
  -6   1   9    2.07    0.31
   6   1  -9    2.33    0.34
   5  -1  -9    6.39    0.44
  -5  -1   9    7.03    0.54
   5  -1  -9    6.20    0.47
   5   1  -9    6.97    0.43
   5   1  -9    6.36    0.50
  -5   1   9    5.51    0.46
  -5   1   9    6.91    0.51
   4  -1  -9   15.34    0.72
   4  -1  -9   16.18    0.80
  -4  -1   9   15.94    0.82
  -4   1   9   16.08    0.79
   4   1  -9   14.81    0.71
  -4   1   9   16.77    0.81
   4   1  -9   16.03    0.81
  -3  -1   9    3.78    0.39
   3  -1  -9    3.86    0.39
   3  -1  -9    3.98    0.30
  -3   1   9    4.08    0.35
  -3   1   9    4.56    0.42
   3   1  -9    3.87    0.37
   3   1  -9    4.33    0.36
   2  -1  -9   17.43    0.70
   2  -1  -9   16.51    0.82
  -2  -1   9   16.93    0.84
  -2   1   9   15.96    0.76
  -2   1   9   18.72    0.85
   2   1  -9   16.15    0.79
   2   1  -9   16.30    0.77
  -1  -1   9   16.54    0.85
   1  -1  -9   17.29    0.83
  -1   1   9   17.79    0.78
   1   1  -9   16.76    0.80
   1   1  -9   17.22    0.81
  -1   1   9   17.35    0.85
   0  -1  -9   11.78    0.66
   0  -1   9   11.64    0.67
   0   1   9   12.17    0.60
   0   1  -9   11.32    0.64
   0   1  -9   11.80    0.65
   0   1   9   12.30    0.68
   1  -1   9    3.22    0.37
  -1  -1  -9    3.24    0.36
  -1  -1  -9    3.62    0.32
  -1   1  -9    3.77    0.37
   1   1   9    3.03    0.30
   1   1   9    2.85    0.35
  -1   1  -9    3.63    0.36
   2  -1   9   13.14    0.74
  -2  -1  -9   13.99    0.73
   2  -1   9   14.91    0.75
  -2  -1  -9   13.88    0.70
  -2   1  -9   13.79    0.74
   2   1   9   13.60    0.75
   3  -1   9   13.12    0.71
  -3  -1  -9   11.22    0.64
   3  -1   9   12.78    0.69
  -3  -1  -9   11.08    0.66
   3   1   9   11.74    0.69
  -3   1  -9    9.88    0.64
  -4  -1  -9   11.63    0.69
   4  -1   9   12.64    0.72
   4  -1   9   11.49    0.71
  -4  -1  -9   12.44    0.70
  -4   1  -9   11.56    0.70
   4   1   9   12.83    0.74
   5  -1   9   20.48    0.97
  -5  -1  -9   21.40    1.03
   5  -1   9   19.69    1.02
  -5  -1  -9   20.62    0.97
  -5   1  -9   21.02    1.00
   5   1   9   19.26    0.99
   6  -1   9    1.69    0.31
   6  -1   9    1.20    0.32
  -6  -1  -9    1.49    0.33
  -6  -1  -9    2.33    0.34
   6   1   9    1.82    0.34
  -6   1  -9    1.76    0.32
  -7  -1  -9    0.58    0.25
  -7  -1  -9    0.91    0.31
   7  -1   9    1.12    0.33
   7   1   9    0.65    0.26
  -7   1  -9    0.85    0.26
   8  -1   9    0.89    0.36
   8   1   9    1.16    0.32
  -8   1  -9    1.45    0.32
   9  -1   9   -0.12    0.30
  -9   1  -9    0.13    0.24
   9   1   9   -0.06    0.22
 -10   1  -9    2.70    0.44
 -11  -2   9    2.79    0.46
  11  -2  -9    3.24    0.50
  11   2  -9    2.22    0.46
 -11   2   9    2.94    0.51
 -10  -2   9   12.31    0.86
  10   2  -9   14.64    0.95
 -10   2   9   12.81    0.93
   9  -2  -9    1.17    0.32
  -9  -2   9    0.97    0.34
   9   2  -9    2.33    0.44
  -9   2   9    1.51    0.36
   8  -2  -9    0.22    0.24
  -8  -2   9   -0.08    0.23
   8   2  -9    0.45    0.27
  -8   2   9    0.30    0.26
  -7  -2   9   14.06    0.84
   7  -2  -9   12.67    0.76
   7   2  -9   13.73    0.84
  -7   2   9   11.58    0.81
  -6  -2   9   10.10    0.69
   6  -2  -9    9.42    0.64
   6   2  -9   10.42    0.71
  -6   2   9   10.49    0.73
  -5  -2   9   24.62    1.15
   5  -2  -9   23.30    1.09
  -5   2   9   23.05    1.03
   5   2  -9   24.44    1.17
  -5   2   9   25.52    1.18
   4  -2  -9   64.70    2.33
  -4  -2   9   65.80    2.40
   4   2  -9   66.30    2.20
  -4   2   9   64.11    2.29
  -4   2   9   66.90    2.50
   4   2  -9   63.40    2.43
   3  -2  -9   64.78    2.32
  -3  -2   9   65.62    2.38
   3   2  -9   66.82    2.23
  -3   2   9   65.16    2.46
  -3   2   9   65.05    2.30
   3   2  -9   64.76    2.42
  -2  -2   9   31.95    1.33
   2  -2  -9   31.38    1.30
  -2   2   9   32.05    1.33
  -2   2   9   30.20    1.27
   2   2  -9   30.98    1.23
   2   2  -9   31.05    1.33
  -1  -2   9    5.67    0.48
   1  -2  -9    4.89    0.46
  -1   2   9    5.31    0.43
  -1   2   9    6.09    0.49
   1   2  -9    6.35    0.48
   1   2  -9    5.56    0.43
   0  -2  -9   25.77    1.12
   0  -2   9   24.68    1.11
   0   2  -9   25.95    1.10
   0   2  -9   25.50    1.15
   0   2   9   25.18    1.12
   1  -2   9   36.33    1.48
  -1  -2  -9   38.61    1.50
  -1   2  -9   37.32    1.48
   1   2   9   37.72    1.54
   1   2   9   36.58    1.49
   2  -2   9    6.25    0.52
  -2  -2  -9    5.75    0.49
   2  -2   9    5.19    0.48
  -2  -2  -9    5.30    0.46
  -2   2  -9    5.94    0.49
   2   2   9    5.91    0.50
   3  -2   9    1.45    0.33
  -3  -2  -9    0.74    0.25
   3  -2   9    0.90    0.27
  -3  -2  -9    0.83    0.25
  -3   2  -9    1.41    0.29
   3   2   9    0.66    0.24
  -4  -2  -9   13.30    0.82
  -4  -2  -9   13.71    0.78
   4  -2   9   14.79    0.85
   4  -2   9   14.82    0.78
  -4   2  -9   14.79    0.81
   4   2   9   14.18    0.81
  -5  -2  -9    8.80    0.61
  -5  -2  -9    9.18    0.67
   5  -2   9    9.65    0.69
  -5   2  -9    7.66    0.59
   5   2   9    8.53    0.62
  -6  -2  -9    2.40    0.42
  -6  -2  -9    2.40    0.37
   6  -2   9    1.79    0.41
   6   2   9    3.62    0.44
  -6   2  -9    3.08    0.42
  -7  -2  -9    1.92    0.43
   7  -2   9    1.21    0.39
   7   2   9    1.49    0.34
  -7   2  -9    2.35    0.38
   8  -2   9    8.95    0.77
  -8  -2  -9    8.61    0.77
   8   2   9    8.48    0.66
  -8   2  -9    7.78    0.66
   9  -2   9    0.23    0.34
  -9  -2  -9    1.13    0.39
  -9   2  -9    1.24    0.37
   9   2   9    0.81    0.31
  10  -3  -9    3.72    0.53
 -10  -3   9    4.78    0.59
 -10   3   9    4.95    0.65
  10   3  -9    5.14    0.63
  -9  -3   9    2.93    0.48
   9  -3  -9    1.93    0.40
  -9   3   9    1.73    0.45
   9   3  -9    2.48    0.47
   8  -3  -9    6.94    0.64
  -8  -3   9    6.58    0.66
  -8   3   9    6.36    0.67
   8   3  -9    6.71    0.66
   7  -3  -9   12.44    0.81
  -7  -3   9   12.65    0.84
  -7   3   9   13.23    0.88
   7   3  -9   12.29    0.86
  -6  -3   9   12.59    0.81
   6  -3  -9   13.34    0.81
  -6   3   9   11.71    0.83
   6   3  -9   12.08    0.83
  -5  -3   9   69.78    2.62
   5  -3  -9   67.70    2.54
   5   3  -9   68.91    2.68
  -5   3   9   71.90    2.76
   4  -3  -9   28.18    1.31
  -4  -3   9   29.62    1.36
  -4   3   9   30.68    1.22
   4   3  -9   30.26    1.39
  -4   3   9   29.49    1.40
   3  -3  -9   15.80    0.85
  -3  -3   9   15.29    0.86
  -3   3   9   14.41    0.85
   3   3  -9   16.29    0.75
   3   3  -9   13.92    0.85
  -3   3   9   14.19    0.76
   2  -3  -9    6.03    0.53
  -2  -3   9    7.45    0.60
  -2   3   9    6.65    0.54
   2   3  -9    6.16    0.55
  -2   3   9    6.47    0.51
   2   3  -9    6.79    0.48
  -1  -3   9    9.01    0.63
   1  -3  -9    8.25    0.60
  -1   3   9    8.57    0.62
  -1   3   9    8.22    0.57
   1   3  -9    9.21    0.65
   1   3  -9    9.31    0.58
   0  -3  -9    9.88    0.65
   0  -3   9   10.82    0.67
   0   3   9   10.16    0.67
   0   3  -9    9.73    0.62
   0   3   9    9.32    0.64
   0   3  -9   10.87    0.71
   1  -3   9   14.00    0.77
  -1  -3  -9   13.80    0.79
   1   3   9   12.95    0.78
   1   3   9   13.98    0.82
  -1   3  -9   14.34    0.86
  -1   3  -9   14.47    0.79
   2  -3   9   28.00    1.22
  -2  -3  -9   28.05    1.33
  -2  -3  -9   26.97    1.22
   2  -3   9   26.73    1.30
   2   3   9   27.45    1.31
  -2   3  -9   30.28    1.28
   2   3   9   26.68    1.24
  -3  -3  -9    4.00    0.45
  -3  -3  -9    3.77    0.45
   3  -3   9    3.35    0.45
   3   3   9    3.71    0.43
  -3   3  -9    3.69    0.43
  -4  -3  -9    2.28    0.40
  -4  -3  -9    3.16    0.39
   4  -3   9    1.97    0.41
  -4   3  -9    2.43    0.39
   4   3   9    1.72    0.35
  -5  -3  -9    1.56    0.32
  -5  -3  -9    1.39    0.35
   5  -3   9    1.21    0.36
   5   3   9    1.09    0.31
  -5   3  -9    1.11    0.31
   6  -3   9    2.57    0.50
  -6  -3  -9    2.81    0.48
   6   3   9    2.62    0.42
  -6   3  -9    3.17    0.45
  -7  -3  -9    3.80    0.54
   7  -3   9    3.67    0.56
  -7   3  -9    3.02    0.46
   7   3   9    3.48    0.47
   8  -3   9    0.64    0.39
  -8  -3  -9    0.89    0.39
   8   3   9    0.72    0.35
  -8   3  -9    0.60    0.31
   8  -4  -9    1.41    0.40
  -8  -4   9    1.55    0.43
  -8   4   9    1.89    0.46
   8   4  -9    1.65    0.45
   7  -4  -9    0.49    0.30
  -7  -4   9    0.04    0.28
   7   4  -9   -0.25    0.23
  -7   4   9   -0.03    0.27
  -6  -4   9    0.97    0.35
   6  -4  -9    0.75    0.30
  -6   4   9    0.58    0.31
   6   4  -9    0.76    0.34
   5  -4  -9    4.77    0.54
  -5  -4   9    5.46    0.57
   5   4  -9    4.42    0.55
  -5   4   9    4.22    0.55
  -4  -4   9   32.83    1.50
   4  -4  -9   31.17    1.45
   4   4  -9   31.41    1.51
  -4   4   9   30.42    1.53
  -3  -4   9   44.80    1.90
   3  -4  -9   47.25    1.90
   3   4  -9   43.34    1.95
  -3   4   9   47.32    2.02
  -2  -4   9    6.66    0.59
   2  -4  -9    5.85    0.57
  -2   4   9    7.09    0.64
   2   4  -9    6.52    0.63
  -2   4   9    6.83    0.53
   1  -4  -9    5.81    0.55
  -1  -4   9    5.19    0.52
  -1   4   9    5.32    0.48
   1   4  -9    6.36    0.52
  -1   4   9    4.38    0.52
   1   4  -9    5.29    0.58
   0  -4  -9    9.49    0.68
   0  -4   9    8.74    0.65
   0   4   9    7.38    0.60
   0   4  -9    8.87    0.63
   0   4   9    8.76    0.68
  -1  -4  -9    2.75    0.41
   1  -4   9    2.38    0.38
  -1   4  -9    3.13    0.49
   1   4   9    3.48    0.47
  -1   4  -9    3.12    0.41
   1   4   9    2.69    0.38
   2  -4   9    0.63    0.29
  -2  -4  -9    0.91    0.31
  -2  -4  -9    1.03    0.32
   2   4   9    0.66    0.31
   2   4   9    0.45    0.27
  -2   4  -9    0.83    0.30
  -3  -4  -9    2.75    0.45
  -3  -4  -9    3.32    0.43
   3  -4   9    3.48    0.50
  -3   4  -9    4.20    0.48
   3   4   9    3.47    0.47
  -4  -4  -9    8.55    0.74
   4  -4   9    8.11    0.75
  -4   4  -9    8.29    0.69
   4   4   9    7.95    0.67
  -5  -4  -9    8.46    0.79
   5  -4   9    7.82    0.76
  -5   4  -9    9.04    0.75
   5   4   9    8.22    0.71
   6  -4   9   10.59    0.88
  -6  -4  -9    9.13    0.85
  -6   4  -9    9.53    0.78
   6   4   9    9.88    0.77
   5  -5  -9    0.93    0.36
  -5  -5   9    1.67    0.43
  -5   5   9    0.93    0.38
   5   5  -9    1.25    0.41
  -4  -5   9    1.14    0.37
   4  -5  -9    1.05    0.39
   4   5  -9    0.64    0.34
  -4   5   9    1.88    0.43
   3  -5  -9    5.95    0.65
  -3  -5   9    6.28    0.65
   3   5  -9    6.99    0.70
   2  -5  -9    7.01    0.69
  -2  -5   9    8.95    0.72
  -2   5   9    6.56    0.68
   2   5  -9    7.70    0.73
  -1  -5   9    8.12    0.68
   1  -5  -9    7.71    0.68
  -1   5   9    6.99    0.71
   0  -5  -9    1.00    0.34
   0   5  -9   -0.03    0.31
   0   5  -9    1.29    0.33
   0   5   9    0.75    0.30
   0   5   9    1.20    0.37
   1  -5   9    0.00    0.25
  -1  -5  -9    0.37    0.29
   1   5   9    0.22    0.25
   1   5   9    0.54    0.33
  -1   5  -9    0.36    0.26
  -2  -5  -9    0.87    0.32
  -2  -5  -9    0.63    0.36
   2  -5   9    1.20    0.38
   2   5   9    0.72    0.31
  -2   5  -9    1.06    0.35
   3  -5   9    2.52    0.50
  -3  -5  -9    2.38    0.48
  -3   5  -9    2.97    0.47
   3   5   9    2.56    0.45
 -11   0  10    1.08    0.38
  11   0 -10    1.79    0.41
 -10   0  10    0.84    0.33
  10   0 -10    0.26    0.27
  -9   0  10    5.82    0.59
   9   0 -10    5.47    0.54
   8   0 -10    1.77    0.33
  -8   0  10    1.52    0.35
  -8   0  10    1.36    0.33
   7   0 -10    1.05    0.27
   7   0 -10    0.79    0.23
  -7   0  10    1.17    0.29
  -7   0  10    0.89    0.30
   6   0 -10    3.15    0.35
  -6   0  10    3.69    0.44
  -6   0  10    3.92    0.39
   6   0 -10    3.72    0.39
  -5   0  10   19.64    0.97
   5   0 -10   20.13    0.90
   5   0 -10   18.67    0.91
  -5   0  10   19.95    0.91
  -4   0  10   10.23    0.65
   4   0 -10    9.46    0.57
   4   0 -10    9.09    0.56
   3   0 -10   24.03    1.03
  -3   0  10   23.89    1.08
   3   0 -10   21.75    0.97
   2   0 -10   38.57    1.48
   2   0 -10   38.42    1.50
  -2   0  10   40.98    1.58
   1   0 -10   17.31    0.83
  -1   0  10   16.35    0.85
   1   0 -10   16.62    0.76
   0   0 -10    3.49    0.33
   0   0  10    3.47    0.39
   0   0 -10    3.58    0.38
  -1   0 -10   14.74    0.78
   1   0  10   15.42    0.72
   1   0  10   14.86    0.81
  -2   0 -10   20.09    0.98
   2   0  10   21.57    0.93
   2   0  10   20.31    1.00
   3   0  10    2.48    0.33
  -3   0 -10    2.93    0.36
   3   0  10    2.68    0.37
   4   0  10    3.35    0.37
  -4   0 -10    2.52    0.35
   4   0  10    2.57    0.38
   5   0  10   36.73    1.52
  -5   0 -10   34.54    1.49
   5   0  10   37.14    1.51
   6   0  10    1.10    0.31
  -6   0 -10    1.24    0.30
   7   0  10   -0.28    0.22
  -7   0 -10   -0.21    0.19
  -8   0 -10    5.69    0.55
  11  -1 -10   11.44    0.85
  11   1 -10   13.02    0.93
 -11   1  10   12.79    0.93
 -10  -1  10   11.55    0.79
  10  -1 -10   10.59    0.78
  10   1 -10    9.65    0.77
 -10   1  10    9.80    0.78
   9  -1 -10    4.06    0.47
  -9  -1  10    3.91    0.48
  -9   1  10    4.58    0.53
   9   1 -10    3.95    0.49
  -8  -1  10   10.50    0.74
   8  -1 -10   10.71    0.70
   8  -1 -10   11.39    0.70
   8   1 -10   10.49    0.76
  -8   1  10   10.88    0.75
  -7  -1  10   29.27    1.33
   7  -1 -10   31.42    1.29
   7  -1 -10   28.71    1.29
  -7   1  10   30.60    1.29
   7   1 -10   30.47    1.39
  -7   1  10   29.07    1.37
   6  -1 -10    1.56    0.28
  -6  -1  10    1.11    0.32
   6  -1 -10    1.77    0.30
   6   1 -10    1.62    0.32
  -6   1  10    1.31    0.29
  -6   1  10    1.51    0.32
   5  -1 -10    3.02    0.32
  -5  -1  10    3.10    0.40
   5  -1 -10    2.71    0.36
   5   1 -10    2.36    0.29
  -5   1  10    3.42    0.41
  -5   1  10    2.47    0.33
   5   1 -10    2.55    0.36
   4  -1 -10   34.75    1.37
  -4  -1  10   34.04    1.42
  -4   1  10   33.82    1.38
  -4   1  10   32.31    1.35
   4   1 -10   30.04    1.37
   4   1 -10   34.16    1.29
   3  -1 -10  137.22    4.46
  -3  -1  10  138.03    4.57
   3   1 -10  138.24    4.39
  -3   1  10  141.25    4.55
   3   1 -10  133.00    4.64
  -3   1  10  142.36    4.75
  -2  -1  10   75.22    2.65
   2  -1 -10   73.15    2.57
  -2   1  10   76.48    2.62
  -2   1  10   73.60    2.65
   2   1 -10   72.88    2.63
   2   1 -10   72.97    2.52
  -1  -1  10   39.82    1.58
   1  -1 -10   39.48    1.55
   1   1 -10   36.63    1.49
  -1   1  10   39.31    1.51
   1   1 -10   40.85    1.55
  -1   1  10   39.08    1.56
   0  -1  10    1.85    0.34
   0  -1 -10    1.96    0.32
   0   1 -10    1.30    0.27
   0   1  10    1.73    0.23
   0   1 -10    1.57    0.28
   0   1  10    1.90    0.32
   1  -1  10   16.85    0.90
  -1  -1 -10   19.13    0.86
  -1  -1 -10   16.77    0.89
   1   1  10   19.42    0.94
  -1   1 -10   18.22    0.90
  -1   1 -10   18.75    0.90
  -2  -1 -10   12.52    0.65
   2  -1  10   11.13    0.67
  -2  -1 -10   11.58    0.69
   2  -1  10   11.86    0.70
   2   1  10   10.21    0.68
  -2   1 -10   10.75    0.67
   3  -1  10    0.07    0.20
  -3  -1 -10    0.50    0.24
   3  -1  10    0.32    0.25
   3   1  10   -0.04    0.20
  -3   1 -10    0.14    0.18
  -4  -1 -10    0.13    0.22
   4  -1  10    0.36    0.25
   4  -1  10    0.06    0.23
  -4   1 -10    0.34    0.22
   4   1  10   -0.01    0.20
  -5  -1 -10    7.02    0.59
   5  -1  10    9.07    0.62
   5  -1  10    8.36    0.64
  -5   1 -10    7.86    0.60
   5   1  10    8.83    0.63
  -6  -1 -10    8.50    0.63
   6  -1  10    9.54    0.70
   6  -1  10    8.98    0.64
   6   1  10    8.34    0.63
  -6   1 -10    8.65    0.65
  -7  -1 -10    6.96    0.57
   7  -1  10    4.85    0.57
  -7   1 -10    5.83    0.54
   7   1  10    6.23    0.56
   8  -1  10    0.78    0.37
   8   1  10    0.63    0.30
  -8   1 -10    0.94    0.32
   9  -1  10   10.71    0.83
   9   1  10    9.76    0.73
  -9   1 -10   10.47    0.75
 -11  -2  10    1.33    0.40
  11   2 -10    1.15    0.41
 -11   2  10    1.44    0.44
 -10  -2  10    9.07    0.76
 -10   2  10    8.92    0.77
  10   2 -10    7.92    0.75
   9  -2 -10    0.51    0.29
  -9  -2  10    0.94    0.35
  -9   2  10    0.45    0.30
   9   2 -10    0.32    0.29
   8  -2 -10    0.20    0.25
  -8  -2  10    0.49    0.28
  -8   2  10    0.00    0.23
   8   2 -10    0.22    0.25
   7  -2 -10    4.99    0.52
  -7  -2  10    5.07    0.54
   7   2 -10    5.48    0.55
  -7   2  10    4.69    0.53
  -6  -2  10    0.86    0.31
   6  -2 -10    0.87    0.30
  -6   2  10    1.07    0.29
   6   2 -10    1.48    0.35
  -5  -2  10    8.28    0.64
   5  -2 -10    7.54    0.59
  -5   2  10    9.59    0.65
  -5   2  10    7.91    0.56
   5   2 -10    8.99    0.64
   4  -2 -10   19.95    1.00
  -4  -2  10   19.82    1.03
   4   2 -10   21.66    0.92
  -4   2  10   20.94    0.98
   4   2 -10   20.07    1.04
  -4   2  10   20.82    1.03
   3  -2 -10   72.69    2.63
  -3  -2  10   74.37    2.70
  -3   2  10   74.80    2.64
  -3   2  10   75.54    2.79
   3   2 -10   76.60    2.55
   3   2 -10   74.53    2.75
   2  -2 -10    1.83    0.33
  -2  -2  10    2.83    0.38
  -2   2  10    2.00    0.33
  -2   2  10    2.38    0.32
   2   2 -10    2.43    0.36
   2   2 -10    2.26    0.32
  -1  -2  10   41.74    1.70
   1  -2 -10   43.17    1.69
  -1   2  10   44.07    1.70
  -1   2  10   42.60    1.72
   1   2 -10   43.58    1.64
   1   2 -10   43.05    1.74
   0  -2  10    1.51    0.32
   0  -2 -10    1.37    0.30
   0   2 -10    1.63    0.29
   0   2 -10    1.86    0.34
   0   2  10    1.70    0.28
   0   2  10    2.04    0.35
   1  -2  10    4.33    0.46
  -1  -2 -10    3.82    0.42
  -1   2 -10    3.30    0.41
   1   2  10    3.87    0.40
  -1   2 -10    4.17    0.42
   1   2  10    3.55    0.42
   2  -2  10    8.38    0.62
  -2  -2 -10    9.85    0.65
  -2  -2 -10   10.11    0.63
   2  -2  10    9.48    0.64
   2   2  10    9.17    0.64
  -2   2 -10    8.87    0.62
   3  -2  10    0.90    0.29
  -3  -2 -10    1.24    0.30
  -3  -2 -10    1.22    0.28
   3  -2  10    1.16    0.29
   3   2  10    1.02    0.29
  -3   2 -10    1.33    0.29
   4  -2  10    2.49    0.40
  -4  -2 -10    2.82    0.40
   4  -2  10    2.26    0.37
  -4  -2 -10    1.82    0.34
  -4   2 -10    2.94    0.40
   4   2  10    2.96    0.41
  -5  -2 -10   17.69    0.91
  -5  -2 -10   19.41    1.02
   5  -2  10   17.47    1.00
   5   2  10   15.59    0.92
  -5   2 -10   15.23    0.91
  -6  -2 -10   11.79    0.75
  -6  -2 -10   11.90    0.82
   6  -2  10   12.01    0.84
   6   2  10   10.21    0.75
  -6   2 -10   10.49    0.75
  -7  -2 -10   13.56    0.91
   7  -2  10   12.30    0.89
   7   2  10   11.53    0.81
  -7   2 -10   13.25    0.84
   8  -2  10   11.79    0.88
   8   2  10   10.56    0.77
  -8   2 -10   11.83    0.81
  -9  -3  10    7.22    0.71
   9  -3 -10    8.84    0.75
  -9   3  10    6.82    0.73
   9   3 -10    8.91    0.80
  -8  -3  10    5.59    0.61
   8  -3 -10    5.76    0.60
  -8   3  10    4.43    0.57
   8   3 -10    4.50    0.57
  -7  -3  10    8.16    0.74
   7  -3 -10    7.37    0.66
   7   3 -10    7.82    0.71
  -7   3  10    8.96    0.73
   6  -3 -10    0.60    0.30
  -6  -3  10    1.20    0.36
   6   3 -10    0.55    0.27
  -6   3  10    0.61    0.30
  -5  -3  10    1.63    0.37
   5  -3 -10    1.47    0.35
  -5   3  10    2.07    0.38
   5   3 -10    2.45    0.40
   4  -3 -10   15.24    0.91
  -4  -3  10   16.06    0.96
  -4   3  10   16.92    0.85
   4   3 -10   17.28    0.99
  -4   3  10   17.28    0.97
   3  -3 -10   21.84    1.08
  -3  -3  10   20.43    1.09
   3   3 -10   22.09    0.97
   3   3 -10   20.74    1.10
  -3   3  10   21.34    1.11
  -3   3  10   20.78    0.99
   2  -3 -10   10.57    0.71
  -2  -3  10   10.47    0.72
  -2   3  10   10.53    0.68
  -2   3  10   10.70    0.71
   2   3 -10   11.69    0.75
   2   3 -10   11.27    0.66
  -1  -3  10    1.00    0.30
   1  -3 -10    1.09    0.31
   1   3 -10    0.88    0.26
   1   3 -10    1.06    0.30
  -1   3  10    1.25    0.29
  -1   3  10    1.05    0.29
   0  -3 -10    9.87    0.69
   0  -3  10    9.47    0.68
   0   3  10   10.23    0.69
   0   3 -10   10.72    0.67
   0   3  10   10.10    0.68
   0   3 -10   10.70    0.75
   1  -3  10    5.74    0.53
  -1  -3 -10    5.30    0.51
   1   3  10    5.30    0.51
   1   3  10    5.50    0.53
  -1   3 -10    4.69    0.52
  -1   3 -10    5.88    0.52
  -2  -3 -10   30.95    1.39
   2  -3  10   32.21    1.39
  -2  -3 -10   31.77    1.49
   2  -3  10   31.07    1.47
  -2   3 -10   33.32    1.42
   2   3  10   32.12    1.42
  -3  -3 -10    0.71    0.29
  -3  -3 -10    0.50    0.25
   3  -3  10    0.54    0.29
   3   3  10    0.20    0.23
  -3   3 -10    0.52    0.28
  -4  -3 -10    1.15    0.33
  -4  -3 -10    1.72    0.39
   4  -3  10    1.41    0.38
   4   3  10    1.04    0.31
  -4   3 -10    0.94    0.31
  -5  -3 -10    0.85    0.31
   5  -3  10    0.96    0.36
  -5  -3 -10    0.68    0.32
  -5   3 -10    0.74    0.30
   5   3  10    0.53    0.27
   6  -3  10    0.21    0.32
  -6  -3 -10    0.31    0.30
  -6   3 -10    0.58    0.28
   6   3  10    0.44    0.28
   7  -3  10    8.26    0.80
  -7  -3 -10    8.40    0.80
   7   3  10    7.61    0.69
  -7   3 -10    7.41    0.70
  -7  -4  10    1.03    0.38
   7  -4 -10    0.71    0.33
   7   4 -10    0.41    0.34
  -7   4  10    0.62    0.35
   6  -4 -10   -0.32    0.24
  -6  -4  10   -0.38    0.23
  -6   4  10   -0.26    0.22
   6   4 -10    0.16    0.28
  -5  -4  10    3.27    0.51
   5  -4 -10    5.30    0.60
  -5   4  10    3.00    0.48
   5   4 -10    3.38    0.52
  -4  -4  10    0.90    0.35
   4  -4 -10    0.89    0.32
  -4   4  10    1.19    0.37
   4   4 -10    0.62    0.33
  -3  -4  10    6.65    0.63
   3  -4 -10    5.37    0.58
  -3   4  10    5.59    0.59
   3   4 -10    7.09    0.65
  -2  -4  10    2.06    0.42
   2  -4 -10    1.29    0.36
  -2   4  10    1.72    0.37
  -2   4  10    1.66    0.33
   2   4 -10    1.68    0.38
  -1  -4  10    4.58    0.52
   1  -4 -10    3.64    0.49
  -1   4  10    4.36    0.45
   1   4 -10    3.61    0.50
   1   4 -10    4.28    0.44
  -1   4  10    3.90    0.51
   0  -4  10    0.90    0.32
   0  -4 -10    0.94    0.31
   0   4  10    0.92    0.29
   0   4 -10    0.47    0.31
   0   4  10    0.88    0.31
   0   4 -10    0.95    0.28
   1  -4  10   24.12    1.14
  -1  -4 -10   21.82    1.12
  -1   4 -10   21.03    1.21
   1   4  10   23.32    1.15
   1   4  10   21.33    1.20
  -1   4 -10   20.76    1.09
  -2  -4 -10    2.34    0.42
   2  -4  10    1.92    0.41
  -2  -4 -10    2.94    0.43
   2   4  10    1.93    0.37
  -2   4 -10    2.17    0.40
  -3  -4 -10    5.02    0.52
   3  -4  10    5.39    0.62
  -3  -4 -10    4.64    0.57
  -3   4 -10    5.90    0.58
   3   4  10    4.33    0.51
   4  -4  10    4.87    0.63
  -4  -4 -10    4.32    0.57
  -4   4 -10    3.68    0.50
   4   4  10    4.12    0.53
  -5  -4 -10   -0.07    0.28
   5  -4  10    0.19    0.35
  -5   4 -10   -0.19    0.20
   5   4  10    0.09    0.25
   3  -5 -10    0.26    0.32
  -3  -5  10    1.02    0.38
   3   5 -10    0.25    0.32
  -3   5  10    0.49    0.31
   2  -5 -10   10.00    0.81
  -2  -5  10    8.00    0.75
   2   5 -10    7.20    0.74
  -2   5  10    8.80    0.80
  -1  -5  10    1.17    0.39
   1  -5 -10    1.26    0.39
  -1   5  10    0.72    0.37
   1   5 -10    0.88    0.42
   0  -5 -10    0.23    0.28
   0   5  10    0.32    0.26
   0   5 -10    0.21    0.34
   0   5  10    0.88    0.39
   1  -5  10    0.83    0.39
  -1  -5 -10    1.11    0.39
  -1   5 -10    0.84    0.32
   1   5  10    0.74    0.36
   1   5  10    0.70    0.31
  11   0 -11    0.36    0.29
  10   0 -11   -0.45    0.23
   9   0 -11    0.96    0.32
   8   0 -11    1.31    0.31
  -8   0  11    1.55    0.37
   7   0 -11   29.44    1.34
  -7   0  11   29.16    1.34
   6   0 -11    9.15    0.59
  -6   0  11    8.42    0.63
   6   0 -11    7.96    0.58
   5   0 -11   52.82    1.97
  -5   0  11   53.39    2.06
   5   0 -11   54.37    2.03
  -4   0  11    5.99    0.53
   4   0 -11    4.41    0.41
   4   0 -11    5.37    0.47
  -3   0  11    4.08    0.45
   3   0 -11    4.42    0.43
   3   0 -11    3.95    0.37
  -2   0  11   37.17    1.54
   2   0 -11   36.06    1.47
   2   0 -11   38.16    1.45
  -1   0  11   17.63    0.91
   1   0 -11   16.43    0.80
   1   0 -11   17.81    0.89
   0   0  11    7.34    0.58
   0   0 -11    7.10    0.50
   0   0 -11    7.17    0.55
   1   0  11   80.60    2.73
  -1   0 -11   76.63    2.72
   1   0  11   76.20    2.79
  -2   0 -11   17.11    0.91
   2   0  11   17.90    0.95
  -3   0 -11    9.42    0.65
   3   0  11    9.79    0.68
  -4   0 -11   -0.03    0.18
   4   0  11    0.26    0.26
   5   0  11    7.00    0.60
  -5   0 -11    7.83    0.60
  -6   0 -11    0.32    0.24
   6   0  11    0.47    0.28
   7   0  11    2.96    0.43
  -7   0 -11    2.35    0.40
  -8   0 -11    0.74    0.31
  11  -1 -11    8.95    0.77
 -11   1  11    7.65    0.76
  11   1 -11    8.02    0.77
  10  -1 -11    9.56    0.77
 -10  -1  11   11.18    0.82
  10   1 -11   10.47    0.81
 -10   1  11   11.49    0.86
   9  -1 -11    8.81    0.68
  -9  -1  11    8.91    0.70
   9   1 -11    7.17    0.68
  -9   1  11    8.85    0.72
  -8  -1  11    0.92    0.34
   8  -1 -11    0.74    0.30
   8  -1 -11    1.53    0.32
   8   1 -11    1.43    0.35
  -8   1  11    1.30    0.34
   7  -1 -11   12.92    0.78
  -7  -1  11   13.56    0.83
  -7   1  11   11.81    0.80
  -7   1  11   14.15    0.81
   7   1 -11   13.83    0.84
   6  -1 -11   41.44    1.71
  -6  -1  11   45.40    1.82
  -6   1  11   44.18    1.74
   6   1 -11   44.86    1.82
  -6   1  11   43.39    1.83
  -5  -1  11    6.02    0.57
   5  -1 -11    6.24    0.52
   5   1 -11    5.98    0.46
   5   1 -11    5.89    0.52
  -5   1  11    5.77    0.53
  -5   1  11    6.82    0.50
  -4  -1  11    1.39    0.33
   4  -1 -11    1.38    0.30
   4   1 -11    1.61    0.28
   4   1 -11    1.92    0.30
  -4   1  11    1.76    0.28
  -4   1  11    1.93    0.36
   3  -1 -11   12.80    0.74
  -3  -1  11   12.78    0.78
   3   1 -11   12.37    0.70
   3   1 -11   12.66    0.72
  -3   1  11   11.63    0.65
  -3   1  11   12.19    0.74
  -2  -1  11   28.40    1.27
   2  -1 -11   28.83    1.25
   2   1 -11   26.18    1.17
   2   1 -11   28.33    1.21
  -2   1  11   28.61    1.27
   1  -1 -11    1.64    0.33
  -1  -1  11    1.80    0.35
  -1   1  11    1.59    0.35
   1   1 -11    1.73    0.30
   1   1 -11    1.76    0.30
   0  -1  11    1.21    0.30
   0  -1 -11    1.59    0.32
   0   1 -11    0.85    0.26
   0   1  11    0.76    0.30
   0   1 -11    0.74    0.25
  -1  -1 -11   -0.18    0.20
   1  -1  11    0.36    0.25
  -1   1 -11    0.04    0.18
  -1   1 -11   -0.20    0.16
   1   1  11   -0.20    0.21
   2  -1  11    6.97    0.59
   2  -1  11    6.75    0.54
  -2  -1 -11    6.18    0.55
   2   1  11    6.21    0.56
  -2   1 -11    6.29    0.54
   3  -1  11    2.17    0.36
   3  -1  11    2.12    0.37
  -3  -1 -11    2.24    0.37
  -3   1 -11    2.42    0.37
   3   1  11    2.48    0.38
  -4  -1 -11    0.53    0.26
   4  -1  11    0.12    0.22
   4  -1  11    0.29    0.25
  -4   1 -11    0.10    0.20
   4   1  11    0.18    0.24
   5  -1  11    1.37    0.34
  -5  -1 -11    0.29    0.25
   5  -1  11    0.70    0.32
   5   1  11    0.48    0.28
  -5   1 -11    0.97    0.29
   6  -1  11    8.43    0.63
   6  -1  11    6.52    0.63
  -6  -1 -11    7.27    0.62
  -6   1 -11    6.60    0.60
   6   1  11    6.38    0.60
  -7  -1 -11   -0.17    0.19
   7  -1  11    0.09    0.31
   7   1  11    0.87    0.29
  -7   1 -11    0.37    0.27
   8  -1  11    8.12    0.75
  -8   1 -11    6.25    0.62
   8   1  11    9.21    0.70
 -10  -2  11    3.41    0.56
 -10   2  11    4.06    0.57
  10   2 -11    3.66    0.56
  -9  -2  11    1.28    0.40
   9  -2 -11    1.49    0.37
  -9   2  11    0.85    0.34
   9   2 -11    1.92    0.43
   8  -2 -11    1.43    0.37
  -8  -2  11    1.61    0.38
  -8   2  11    1.29    0.38
   8   2 -11    0.91    0.36
   7  -2 -11    1.63    0.37
  -7  -2  11    2.13    0.42
   7   2 -11    2.42    0.42
  -7   2  11    1.92    0.37
  -6  -2  11    9.30    0.70
   6  -2 -11    8.24    0.65
   6   2 -11   10.01    0.72
  -6   2  11    9.34    0.68
   5  -2 -11    1.03    0.30
  -5  -2  11    1.09    0.32
  -5   2  11    1.32    0.30
   5   2 -11    0.86    0.29
  -5   2  11    0.89    0.27
  -4  -2  11    0.47    0.28
   4  -2 -11    0.88    0.28
  -4   2  11    0.57    0.26
   4   2 -11    0.22    0.23
  -4   2  11    0.80    0.25
   4   2 -11    0.36    0.20
  -3  -2  11   35.41    1.53
   3  -2 -11   33.30    1.48
   3   2 -11   33.35    1.51
  -3   2  11   37.36    1.52
  -3   2  11   34.06    1.47
   3   2 -11   37.23    1.42
   2  -2 -11    8.67    0.63
  -2  -2  11    8.07    0.63
   2   2 -11    8.25    0.61
  -2   2  11    8.14    0.57
   2   2 -11    8.91    0.58
  -2   2  11    9.10    0.63
  -1  -2  11   14.48    0.84
   1  -2 -11   14.71    0.83
  -1   2  11   14.32    0.78
   1   2 -11   14.24    0.77
   1   2 -11   14.02    0.82
  -1   2  11   13.05    0.80
   0  -2 -11    7.35    0.60
   0  -2  11    6.53    0.57
   0   2 -11    6.48    0.55
   0   2  11    6.00    0.55
   0   2  11    7.12    0.51
   0   2 -11    8.43    0.61
   1  -2  11    3.71    0.46
  -1  -2 -11    4.75    0.49
   1   2  11    3.17    0.43
   1   2  11    4.45    0.42
  -1   2 -11    3.68    0.44
  -1   2 -11    3.52    0.42
  -2  -2 -11   24.29    1.14
  -2  -2 -11   23.68    1.15
   2  -2  11   23.56    1.13
   2  -2  11   22.64    1.14
   2   2  11   22.34    1.12
  -2   2 -11   21.48    1.10
  -3  -2 -11    6.14    0.57
   3  -2  11    7.12    0.61
  -3  -2 -11    7.22    0.60
   3  -2  11    7.92    0.59
   3   2  11    7.35    0.62
  -3   2 -11    7.78    0.61
   4  -2  11    2.79    0.41
  -4  -2 -11    2.45    0.39
   4  -2  11    2.38    0.41
  -4  -2 -11    2.81    0.40
   4   2  11    2.12    0.38
  -4   2 -11    1.92    0.35
   5  -2  11   21.86    1.22
  -5  -2 -11   25.37    1.18
   5   2  11   22.46    1.17
  -5   2 -11   24.11    1.19
  -6  -2 -11    1.18    0.34
   6  -2  11    2.21    0.44
  -6   2 -11    1.32    0.34
   6   2  11    1.50    0.36
   7  -2  11    0.14    0.33
  -7   2 -11    0.82    0.33
   7   2  11    0.33    0.28
  -9  -3  11    0.35    0.34
   9  -3 -11   -0.03    0.29
  -9   3  11    0.90    0.37
   9   3 -11   -0.08    0.30
   8  -3 -11   -0.27    0.21
  -8  -3  11    0.29    0.31
   8   3 -11   -0.04    0.27
  -8   3  11    0.23    0.29
   7  -3 -11    1.71    0.40
  -7  -3  11    1.54    0.42
  -7   3  11    1.40    0.38
   7   3 -11    1.66    0.40
   6  -3 -11    1.54    0.37
  -6  -3  11    1.83    0.42
  -6   3  11    1.78    0.39
   6   3 -11    1.89    0.40
  -5  -3  11    0.49    0.31
   5  -3 -11    0.46    0.28
   5   3 -11    1.00    0.33
  -5   3  11    0.90    0.31
   4  -3 -11    0.02    0.23
  -4  -3  11    0.29    0.28
  -4   3  11   -0.02    0.21
   4   3 -11   -0.19    0.21
  -4   3  11    0.13    0.23
  -3  -3  11   11.35    0.80
   3  -3 -11   12.72    0.81
  -3   3  11   13.23    0.83
   3   3 -11   13.07    0.85
  -3   3  11   12.66    0.75
  -2  -3  11    5.39    0.55
   2  -3 -11    4.36    0.49
   2   3 -11    4.17    0.43
  -2   3  11    4.35    0.47
  -2   3  11    4.73    0.49
   2   3 -11    4.21    0.50
  -1  -3  11    5.51    0.57
   1  -3 -11    6.65    0.59
   1   3 -11    6.62    0.51
   1   3 -11    6.46    0.59
  -1   3  11    5.69    0.53
  -1   3  11    5.40    0.52
   0  -3  11    3.73    0.45
   0  -3 -11    4.34    0.47
   0   3  11    3.65    0.44
   0   3 -11    2.38    0.43
   0   3 -11    3.17    0.40
   0   3  11    3.28    0.43
  -1  -3 -11    0.57    0.26
   1  -3  11    0.57    0.31
   1   3  11    0.57    0.26
  -1   3 -11    0.83    0.32
  -1   3 -11    0.69    0.28
   1   3  11    1.01    0.30
   2  -3  11    0.57    0.31
  -2  -3 -11    0.98    0.30
  -2  -3 -11    1.11    0.32
   2  -3  11    1.40    0.34
   2   3  11    0.80    0.28
  -2   3 -11    0.72    0.29
  -3  -3 -11    0.89    0.32
  -3  -3 -11    1.18    0.34
   3  -3  11    1.18    0.35
  -3   3 -11    1.15    0.32
   3   3  11    0.98    0.31
   4  -3  11    0.15    0.28
  -4  -3 -11    0.04    0.25
  -4  -3 -11    0.59    0.29
  -4   3 -11   -0.22    0.22
   4   3  11   -0.22    0.21
  -5  -3 -11    3.24    0.49
   5  -3  11    2.23    0.48
  -5  -3 -11    2.79    0.45
   5   3  11    1.89    0.40
  -5   3 -11    2.45    0.42
   6  -3  11    2.07    0.47
  -6  -3 -11    1.57    0.43
   6   3  11    1.97    0.41
  -6   3 -11    2.40    0.44
  -6  -4  11    2.25    0.48
   6  -4 -11    1.06    0.40
   6   4 -11    1.93    0.45
  -6   4  11    1.10    0.37
  -5  -4  11    0.77    0.36
   5  -4 -11    1.38    0.40
   5   4 -11    0.99    0.37
  -5   4  11    0.91    0.35
  -4  -4  11    0.40    0.34
   4  -4 -11    0.91    0.34
  -4   4  11    0.40    0.30
   4   4 -11    0.72    0.34
   3  -4 -11    8.96    0.75
  -3  -4  11    9.23    0.77
   3   4 -11    8.93    0.74
  -3   4  11    9.88    0.76
  -2  -4  11   18.72    1.09
   2  -4 -11   18.19    1.06
  -2   4  11   19.70    1.11
   2   4 -11   17.67    1.09
  -2   4  11   19.53    1.00
   1  -4 -11    0.94    0.34
  -1  -4  11    0.46    0.32
  -1   4  11    1.31    0.31
  -1   4  11    1.29    0.34
   1   4 -11    1.08    0.31
   1   4 -11    1.28    0.38
   0  -4  11    1.89    0.41
   0  -4 -11    1.56    0.35
   0   4 -11    0.55    0.32
   0   4 -11    1.02    0.31
   0   4  11    1.02    0.30
   0   4  11    1.84    0.39
   1  -4  11   11.18    0.83
  -1  -4 -11   12.54    0.83
   1  -4  11   11.55    0.80
   1   4  11   10.69    0.77
  -1   4 -11   12.53    0.79
   1   4  11   12.05    0.85
  -1   4 -11   10.62    0.84
   2  -4  11    4.36    0.56
  -2  -4 -11    4.64    0.56
  -2  -4 -11    3.81    0.49
  -2   4 -11    3.76    0.50
   2   4  11    3.87    0.49
  -3  -4 -11    8.38    0.75
  -3  -4 -11    6.00    0.62
   3  -4  11    6.67    0.71
  -3   4 -11    6.72    0.65
   3   4  11    5.83    0.61
  -4  -4 -11    2.71    0.49
   4  -4  11    2.09    0.49
  -4   4 -11    2.88    0.48
   4   4  11    2.20    0.42
  10   0 -12    0.83    0.35
   9   0 -12    8.71    0.71
  -8   0  12   -0.02    0.27
   8   0 -12    0.34    0.26
   7   0 -12    1.87    0.34
  -7   0  12    1.90    0.40
   6   0 -12    9.53    0.63
  -6   0  12    8.65    0.67
   6   0 -12    9.13    0.63
   5   0 -12    0.14    0.23
  -5   0  12    0.28    0.26
   5   0 -12    0.03    0.20
  -4   0  12    0.06    0.26
   4   0 -12    0.67    0.26
   4   0 -12    0.28    0.20
  -3   0  12    1.94    0.38
   3   0 -12    1.74    0.32
   3   0 -12    1.54    0.27
  -2   0  12    8.63    0.66
   2   0 -12    7.46    0.57
   1   0 -12  116.48    3.88
  -1   0  12  114.82    3.95
   0   0 -12   41.90    1.64
   0   0  12   37.54    1.65
   1   0  12   91.39    3.18
  -1   0 -12   85.31    3.08
   2   0  12    3.62    0.47
  -2   0 -12    2.76    0.40
   3   0  12    5.96    0.60
  -3   0 -12    6.30    0.57
   4   0  12    8.11    0.65
  -4   0 -12    7.96    0.63
   5   0  12   14.42    0.87
  -5   0 -12   11.97    0.82
   6   0  12   21.82    1.13
  -6   0 -12   20.55    1.11
   7   0  12    7.04    0.65
  -7   0 -12    7.69    0.67
 -10  -1  12    4.52    0.59
  10   1 -12    5.26    0.61
 -10   1  12    4.88    0.58
  -9  -1  12    4.80    0.57
   9   1 -12    5.06    0.58
   8  -1 -12    3.94    0.46
  -8  -1  12    2.45    0.44
   8   1 -12    2.56    0.43
   7  -1 -12    7.80    0.61
  -7  -1  12    7.41    0.67
   7   1 -12    7.82    0.66
  -7   1  12    7.86    0.63
   6  -1 -12    9.86    0.67
  -6  -1  12    8.48    0.71
   6   1 -12   10.25    0.72
  -6   1  12    9.23    0.67
   5  -1 -12   20.30    1.03
  -5  -1  12   18.89    1.06
   5   1 -12   21.11    0.96
  -5   1  12   20.15    1.04
   5   1 -12   21.48    1.06
  -4  -1  12    2.70    0.43
   4  -1 -12    3.59    0.42
   4   1 -12    2.59    0.34
   4   1 -12    2.87    0.39
  -4   1  12    3.45    0.44
  -3  -1  12    8.63    0.68
   3  -1 -12    8.30    0.62
  -3   1  12    7.96    0.63
   3   1 -12    9.37    0.60
   3   1 -12    8.72    0.61
  -2  -1  12   33.12    1.49
   2  -1 -12   36.41    1.49
   2   1 -12   34.05    1.40
  -2   1  12   33.18    1.47
   2   1 -12   31.72    1.41
  -1  -1  12   51.58    2.05
   1  -1 -12   51.40    2.02
   1   1 -12   53.42    2.01
  -1   1  12   53.18    2.07
   1   1 -12   51.26    1.97
   0  -1  12   49.16    2.03
   0  -1 -12   54.47    2.04
   0   1  12   53.21    2.07
   0   1 -12   50.55    1.98
   0   1 -12   52.29    2.04
   1  -1  12   23.38    1.17
   1  -1  12   25.59    1.14
  -1  -1 -12   24.65    1.18
  -1   1 -12   24.94    1.15
   1   1  12   23.82    1.19
  -1   1 -12   22.41    1.13
  -2  -1 -12    6.45    0.58
   2  -1  12    5.27    0.49
   2  -1  12    4.97    0.53
  -2   1 -12    7.21    0.60
   2   1  12    4.67    0.54
   3  -1  12    3.67    0.44
   3  -1  12    3.41    0.47
  -3  -1 -12    3.98    0.47
   3   1  12    2.93    0.43
  -3   1 -12    2.95    0.41
   4  -1  12    5.23    0.53
  -4  -1 -12    4.26    0.49
   4  -1  12    3.97    0.49
  -4   1 -12    4.12    0.49
   4   1  12    5.14    0.55
   5  -1  12    1.73    0.40
  -5  -1 -12    2.13    0.38
   5  -1  12    2.81    0.44
   5   1  12    1.98    0.39
  -5   1 -12    2.50    0.40
  -6  -1 -12    2.96    0.44
   6   1  12    2.80    0.44
  -6   1 -12    3.10    0.46
  -7  -1 -12    0.62    0.30
  -7   1 -12    0.51    0.31
   7   1  12    0.44    0.28
   9  -2 -12    0.02    0.31
  -9  -2  12   -0.10    0.33
  -9   2  12    0.07    0.29
   9   2 -12    0.17    0.31
  -8  -2  12    0.18    0.30
   8  -2 -12   -0.13    0.27
   8   2 -12    0.20    0.30
  -8   2  12    0.17    0.27
  -7  -2  12    1.52    0.39
   7  -2 -12    1.48    0.38
  -7   2  12    1.87    0.39
   7   2 -12    1.24    0.35
  -6  -2  12    1.17    0.36
   6  -2 -12    1.61    0.35
   6   2 -12    1.70    0.37
  -6   2  12    1.93    0.37
   5  -2 -12    7.02    0.62
  -5  -2  12    6.88    0.64
   5   2 -12    8.35    0.65
  -5   2  12    7.41    0.60
  -5   2  12    6.93    0.59
   4  -2 -12    8.91    0.70
  -4  -2  12   11.27    0.79
  -4   2  12   10.49    0.71
   4   2 -12   11.01    0.75
   4   2 -12    9.96    0.64
  -4   2  12   11.54    0.72
  -3  -2  12    6.28    0.60
   3  -2 -12    7.20    0.60
   3   2 -12    5.54    0.53
   3   2 -12    5.29    0.49
  -3   2  12    5.84    0.57
  -3   2  12    5.92    0.51
  -2  -2  12    7.33    0.65
   2  -2 -12    6.71    0.59
  -2   2  12    7.56    0.55
   2   2 -12    7.81    0.60
   2   2 -12    6.68    0.53
  -2   2  12    7.73    0.63
  -1  -2  12    2.40    0.40
   1  -2 -12    2.44    0.40
   1   2 -12    3.12    0.41
   1   2 -12    3.33    0.39
  -1   2  12    1.90    0.37
   0  -2  12    2.60    0.42
   0  -2 -12    3.94    0.48
   0   2 -12    2.73    0.44
   0   2  12    2.88    0.43
   0   2 -12    3.44    0.41
   1  -2  12    7.73    0.63
  -1  -2 -12    8.48    0.66
  -1   2 -12    8.19    0.62
  -1   2 -12    8.17    0.63
   1   2  12    8.59    0.66
   2  -2  12    4.64    0.51
   2  -2  12    4.19    0.50
  -2  -2 -12    3.52    0.47
  -2   2 -12    4.68    0.49
   2   2  12    3.48    0.46
   3  -2  12    2.77    0.43
  -3  -2 -12    3.03    0.45
   3  -2  12    3.00    0.45
  -3   2 -12    2.36    0.41
   3   2  12    2.10    0.39
   4  -2  12    1.51    0.39
  -4  -2 -12    2.02    0.39
   4  -2  12    1.65    0.37
   4   2  12    2.52    0.43
  -4   2 -12    1.66    0.36
   5  -2  12    1.71    0.42
  -5  -2 -12    1.45    0.35
  -5   2 -12    0.84    0.31
   5   2  12    0.77    0.34
  -6  -2 -12    1.04    0.35
   6  -2  12   -0.07    0.32
   6   2  12    0.63    0.31
  -6   2 -12    0.30    0.26
   8  -3 -12    1.75    0.43
  -8  -3  12    2.83    0.54
  -8   3  12    2.48    0.49
   8   3 -12    2.37    0.50
   7  -3 -12    0.59    0.34
  -7  -3  12    0.21    0.32
   7   3 -12    0.68    0.34
  -7   3  12    0.20    0.28
   6  -3 -12    8.77    0.73
  -6  -3  12    6.90    0.70
  -6   3  12    8.41    0.71
   6   3 -12    8.77    0.76
  -5  -3  12    8.71    0.75
   5  -3 -12    7.38    0.67
   5   3 -12    7.21    0.70
  -5   3  12    8.10    0.68
   4  -3 -12    9.93    0.74
  -4  -3  12    9.82    0.77
  -4   3  12   10.43    0.75
   4   3 -12    8.60    0.73
  -4   3  12    9.58    0.68
   3  -3 -12   12.44    0.82
  -3  -3  12   11.69    0.82
  -3   3  12   12.73    0.80
  -3   3  12   11.36    0.76
   3   3 -12   11.28    0.82
   2  -3 -12   -0.11    0.22
  -2  -3  12   -0.23    0.25
  -2   3  12    0.23    0.26
   2   3 -12    0.09    0.21
   2   3 -12   -0.06    0.25
  -2   3  12    0.17    0.21
  -1  -3  12    0.69    0.32
   1  -3 -12    0.64    0.29
   1   3 -12    0.88    0.28
  -1   3  12    1.17    0.30
  -1   3  12    1.12    0.33
   1   3 -12    1.10    0.34
   0  -3 -12   -0.09    0.22
   0  -3  12   -0.28    0.23
   0   3 -12    0.00    0.20
   0   3 -12   -0.17    0.26
   0   3  12   -0.04    0.22
   0   3  12    0.06    0.23
  -1  -3 -12    5.00    0.54
   1  -3  12    4.58    0.54
  -1   3 -12    4.87    0.55
   1   3  12    5.39    0.54
   1   3  12    4.03    0.51
  -1   3 -12    3.69    0.47
  -2  -3 -12    5.36    0.56
  -2  -3 -12    5.44    0.57
   2  -3  12    4.99    0.57
   2  -3  12    4.90    0.55
   2   3  12    5.19    0.55
  -2   3 -12    5.74    0.56
  -3  -3 -12    8.49    0.71
  -3  -3 -12   10.20    0.75
   3  -3  12    7.79    0.73
  -3   3 -12    7.24    0.66
   3   3  12    7.08    0.66
  -4  -3 -12    0.96    0.34
  -4  -3 -12    1.59    0.38
   4  -3  12    1.52    0.40
   4   3  12    1.34    0.36
  -4   3 -12    1.37    0.37
  -5  -3 -12    3.79    0.52
   5  -3  12    3.24    0.57
  -5   3 -12    2.86    0.48
   5   3  12    3.14    0.49
  -5  -4  12    4.40    0.61
   5  -4 -12    4.42    0.59
   5   4 -12    4.63    0.59
  -5   4  12    4.03    0.57
   4  -4 -12    2.71    0.48
  -4  -4  12    3.52    0.54
   4   4 -12    3.07    0.52
  -4   4  12    3.48    0.50
  -3  -4  12    0.15    0.34
   3  -4 -12    0.38    0.29
  -3   4  12   -0.01    0.21
   3   4 -12   -0.11    0.27
  -2  -4  12    6.51    0.65
   2  -4 -12    5.99    0.63
   2   4 -12    6.35    0.67
  -2   4  12    6.13    0.57
  -2   4  12    6.87    0.66
  -1  -4  12    4.17    0.54
   1  -4 -12    3.55    0.53
  -1   4  12    3.21    0.47
  -1   4  12    3.39    0.46
   1   4 -12    3.13    0.46
   1   4 -12    2.19    0.47
   0  -4  12    4.10    0.54
   0  -4 -12    3.93    0.52
   0   4  12    4.02    0.52
   0   4 -12    2.80    0.51
   0   4 -12    4.07    0.49
   0   4  12    4.43    0.53
   1  -4  12    4.34    0.56
  -1  -4 -12    4.87    0.55
  -1   4 -12    3.90    0.52
   1   4  12    3.74    0.49
   1   4  12    4.83    0.57
  -2  -4 -12    1.67    0.40
  -2  -4 -12    2.40    0.43
   2  -4  12    1.92    0.46
  -2   4 -12    2.18    0.41
   2   4  12    1.54    0.38
   9   0 -13    2.38    0.44
   8   0 -13    1.37    0.36
  -8   0  13    1.34    0.37
  -7   0  13    2.59    0.48
   7   0 -13    3.17    0.43
   6   0 -13    4.10    0.47
  -6   0  13    3.69    0.49
  -5   0  13    0.99    0.34
   5   0 -13    1.21    0.31
  -4   0  13    2.64    0.45
   4   0 -13    2.57    0.39
  -3   0  13    2.90    0.44
   3   0 -13    2.52    0.39
  -2   0  13    0.32    0.29
   2   0 -13    0.25    0.25
   1   0 -13    1.32    0.32
  -1   0  13    0.97    0.36
   0   0  13   34.80    1.55
   0   0 -13   34.36    1.50
  -1   0 -13    7.25    0.63
   1   0  13    8.51    0.69
  -2   0 -13    3.29    0.44
   2   0  13    3.58    0.50
  -3   0 -13    1.15    0.33
   3   0  13    1.48    0.37
   4   0  13    0.21    0.28
  -4   0 -13    0.31    0.24
   5   0  13   13.01    0.85
  -5   0 -13   11.28    0.82
   6   0  13    3.05    0.46
  -6   0 -13    2.12    0.40
  -9  -1  13    0.42    0.34
   9   1 -13    0.70    0.33
  -8  -1  13    0.99    0.38
   8   1 -13    1.18    0.36
   7  -1 -13    4.24    0.50
  -7  -1  13    4.69    0.55
  -7   1  13    3.40    0.49
   7   1 -13    4.43    0.51
   6  -1 -13    6.86    0.61
  -6  -1  13    6.77    0.67
  -6   1  13    7.36    0.65
   6   1 -13    7.29    0.62
  -5  -1  13   17.67    1.04
   5  -1 -13   16.36    0.96
  -5   1  13   18.97    1.01
   5   1 -13   17.52    0.97
   5   1 -13   17.68    0.91
   4  -1 -13    8.50    0.65
  -4  -1  13    8.78    0.69
   4   1 -13    8.03    0.59
   4   1 -13    8.60    0.63
  -4   1  13    8.54    0.67
  -3  -1  13    3.03    0.47
   3  -1 -13    2.67    0.41
  -3   1  13    3.18    0.45
   3   1 -13    3.20    0.41
   3   1 -13    2.92    0.38
   2  -1 -13    4.85    0.53
  -2  -1  13    5.18    0.55
   2   1 -13    4.97    0.50
   2   1 -13    5.22    0.49
  -2   1  13    6.07    0.58
  -1  -1  13   15.85    0.93
   1  -1 -13   15.15    0.90
  -1   1  13   15.34    0.92
   1   1 -13   14.68    0.84
   1   1 -13   15.01    0.86
   0  -1 -13   12.09    0.79
   0  -1  13   11.89    0.80
   0   1 -13   12.42    0.78
   0   1  13   11.91    0.81
  -1  -1 -13   36.68    1.60
   1  -1  13   38.51    1.57
   1  -1  13   36.13    1.61
   1   1  13   33.64    1.59
  -2  -1 -13    7.57    0.64
   2  -1  13    6.63    0.63
   2  -1  13    8.04    0.62
  -2   1 -13    7.48    0.64
   2   1  13    7.23    0.65
  -3  -1 -13    4.88    0.54
   3  -1  13    4.93    0.57
  -3   1 -13    4.06    0.49
   3   1  13    3.96    0.51
  -4  -1 -13    2.78    0.44
   4  -1  13    1.32    0.37
  -4   1 -13    1.56    0.36
   4   1  13    2.25    0.44
  -5  -1 -13    5.27    0.56
   5  -1  13    4.49    0.55
  -5   1 -13    3.34    0.47
   5   1  13    4.45    0.57
  -6  -1 -13    1.36    0.36
  -6   1 -13    1.02    0.34
   6   1  13    0.92    0.37
   8  -2 -13   -0.21    0.28
  -8  -2  13   -0.27    0.25
   8   2 -13    0.11    0.30
   7  -2 -13    1.22    0.38
  -7  -2  13    1.78    0.44
   7   2 -13    1.03    0.36
   6  -2 -13   15.69    0.94
  -6  -2  13   14.45    0.97
   6   2 -13   13.34    0.91
   5  -2 -13    0.42    0.28
  -5  -2  13    0.41    0.32
  -5   2  13    0.27    0.27
   5   2 -13   -0.01    0.23
   4  -2 -13    4.30    0.51
  -4  -2  13    5.21    0.58
   4   2 -13    4.61    0.52
  -4   2  13    6.39    0.60
  -3  -2  13   15.91    0.98
   3  -2 -13   15.05    0.93
   3   2 -13   15.85    0.87
   3   2 -13   17.02    0.96
  -3   2  13   16.01    0.95
   2  -2 -13    2.95    0.46
  -2  -2  13    4.29    0.53
   2   2 -13    4.42    0.50
   2   2 -13    5.98    0.53
  -2   2  13    5.26    0.56
   1  -2 -13    3.22    0.46
  -1  -2  13    3.56    0.49
  -1   2  13    4.50    0.53
   1   2 -13    4.30    0.47
   1   2 -13    3.83    0.49
   0  -2 -13    3.44    0.48
   0  -2  13    3.22    0.49
   0   2 -13    3.07    0.43
   0   2  13    3.59    0.46
  -1  -2 -13   -0.19    0.21
   1  -2  13    0.02    0.23
   1  -2  13   -0.02    0.27
   1   2  13   -0.20    0.23
  -1   2 -13    0.05    0.23
  -1   2 -13   -0.05    0.23
   2  -2  13    5.51    0.57
   2  -2  13    6.37    0.60
  -2  -2 -13    6.70    0.62
  -2   2 -13    5.37    0.56
   2   2  13    5.46    0.58
   3  -2  13    0.41    0.32
  -3  -2 -13    0.13    0.26
   3  -2  13    0.05    0.29
  -3   2 -13    0.12    0.25
   3   2  13    0.83    0.32
  -4  -2 -13    1.02    0.33
   4  -2  13    1.49    0.39
   4  -2  13    0.60    0.36
  -4   2 -13    1.13    0.34
   4   2  13    1.12    0.35
  -5  -2 -13    1.83    0.40
   5  -2  13    1.42    0.41
  -5   2 -13    1.85    0.40
   5   2  13    1.53    0.38
   7  -3 -13    6.08    0.65
  -7  -3  13    4.90    0.68
   7   3 -13    8.44    0.79
  -7   3  13    6.81    0.71
  -6  -3  13    5.63    0.69
   6  -3 -13    7.22    0.69
  -6   3  13    5.93    0.63
   6   3 -13    6.73    0.69
  -5  -3  13    1.27    0.40
   5  -3 -13    0.99    0.36
  -5   3  13    1.84    0.38
   5   3 -13    0.87    0.35
  -4  -3  13    1.90    0.43
   4  -3 -13    1.56    0.41
  -4   3  13    1.63    0.37
   4   3 -13    0.94    0.37
  -4   3  13    1.67    0.37
  -3  -3  13    2.27    0.44
   3  -3 -13    1.97    0.42
   3   3 -13    1.36    0.36
  -3   3  13    1.58    0.37
  -3   3  13    1.11    0.35
   2  -3 -13    4.14    0.52
  -2  -3  13    4.81    0.58
  -2   3  13    5.02    0.53
  -2   3  13    5.95    0.56
   2   3 -13    4.68    0.57
   2   3 -13    4.45    0.48
  -1  -3  13    5.89    0.64
   1  -3 -13    6.54    0.63
   1   3 -13    6.38    0.59
  -1   3  13    5.91    0.57
  -1   3  13    5.96    0.60
   1   3 -13    7.05    0.66
   0  -3  13    1.05    0.35
   0  -3 -13    0.90    0.33
   0   3  13    0.88    0.32
   0   3 -13    0.57    0.34
   0   3 -13    1.07    0.30
  -1  -3 -13    0.96    0.33
   1  -3  13    0.82    0.35
   1  -3  13    0.82    0.32
   1   3  13    1.29    0.35
  -1   3 -13    0.76    0.29
  -1   3 -13    0.24    0.30
  -2  -3 -13    2.96    0.48
   2  -3  13    2.33    0.45
   2  -3  13    2.41    0.44
  -2   3 -13    2.02    0.41
   2   3  13    1.49    0.37
  -3  -3 -13    0.61    0.32
   3  -3  13    0.89    0.36
   3   3  13    0.39    0.31
  -3   3 -13    0.40    0.29
  -4  -3 -13    1.99    0.42
   4  -3  13    2.33    0.49
   4   3  13    1.78    0.43
  -4   3 -13    1.81    0.42
  -2  -4  13    0.32    0.37
   2  -4 -13    0.46    0.34
   2   4 -13    1.11    0.43
  -2   4  13    0.71    0.34
  -2   4  13    0.58    0.31
   1  -4 -13    1.33    0.41
  -1  -4  13    1.47    0.42
  -1   4  13    2.57    0.42
   1   4 -13    0.79    0.40
  -1   4  13    1.73    0.40
  -8   0  14    1.62    0.45
  -7   0  14    0.33    0.32
   6   0 -14    2.32    0.40
  -6   0  14    1.90    0.42
   5   0 -14    4.77    0.50
  -5   0  14    4.62    0.56
  -4   0  14   -0.18    0.29
   4   0 -14   -0.09    0.20
   3   0 -14   -0.08    0.21
  -3   0  14    0.11    0.30
  -2   0  14    0.93    0.35
   2   0 -14    1.79    0.36
  -1   0  14    0.07    0.26
   1   0 -14    0.53    0.27
   0   0  14    7.65    0.70
   0   0 -14    7.91    0.67
  -1   0 -14   18.92    1.06
   1   0  14   19.99    1.12
   2   0  14   18.30    1.07
  -2   0 -14   17.00    1.01
  -3   0 -14    1.19    0.35
   3   0  14    1.47    0.39
   4   0  14    1.74    0.41
  -4   0 -14    1.64    0.40
  -5   0 -14    7.82    0.72
   5   0  14    8.86    0.75
  -8  -1  14    6.81    0.73
   8   1 -14    6.71    0.67
  -7  -1  14    5.07    0.61
   7  -1 -14    4.70    0.55
   7   1 -14    4.72    0.57
  -7   1  14    5.16    0.60
   6  -1 -14    1.62    0.39
  -6  -1  14    1.31    0.39
   6   1 -14    1.61    0.36
  -6   1  14    1.41    0.38
  -5  -1  14    0.75    0.34
   5  -1 -14    0.40    0.29
   5   1 -14    0.66    0.28
  -5   1  14    0.29    0.32
   5   1 -14    0.35    0.26
  -4  -1  14    2.70    0.47
   4  -1 -14    2.75    0.46
   4   1 -14    3.19    0.41
   4   1 -14    2.39    0.39
  -4   1  14    2.37    0.45
  -3  -1  14    3.35    0.50
   3  -1 -14    3.99    0.50
   3   1 -14    3.71    0.45
   3   1 -14    3.86    0.46
  -3   1  14    3.66    0.50
  -2  -1  14    9.86    0.74
   2  -1 -14    8.50    0.72
   2   1 -14    8.70    0.65
   2   1 -14    8.51    0.65
  -2   1  14    9.14    0.76
   1  -1 -14    0.86    0.32
  -1  -1  14    1.20    0.39
  -1   1  14    1.14    0.36
   1   1 -14    0.74    0.29
   0  -1 -14    5.07    0.55
   0  -1  14    3.96    0.52
   0   1 -14    4.58    0.53
   0   1  14    3.16    0.48
   1  -1  14    5.37    0.61
  -1  -1 -14    5.44    0.59
   1   1  14    5.50    0.60
  -1   1 -14    4.58    0.54
   2  -1  14   26.83    1.37
  -2  -1 -14   25.55    1.31
   2   1  14   28.15    1.39
  -2   1 -14   25.36    1.30
  -3  -1 -14    3.86    0.52
   3  -1  14    4.89    0.60
  -3   1 -14    4.63    0.54
   3   1  14    5.72    0.62
  -4  -1 -14    1.81    0.41
   4  -1  14    2.84    0.49
   4   1  14    1.42    0.40
  -4   1 -14    1.55    0.39
  -5  -1 -14    0.19    0.26
   5  -1  14    0.36    0.33
  -5   1 -14    0.13    0.25
   5   1  14    0.12    0.33
   7  -2 -14   11.19    0.84
  -7  -2  14    9.85    0.87
   7   2 -14   11.00    0.84
  -6  -2  14   24.81    1.34
   6  -2 -14   22.28    1.21
   6   2 -14   21.96    1.23
   5  -2 -14    3.56    0.49
  -5  -2  14    2.86    0.49
   5   2 -14    3.31    0.48
  -5   2  14    3.57    0.49
   4  -2 -14    8.35    0.72
  -4  -2  14    6.86    0.72
   4   2 -14    8.78    0.69
  -4   2  14    8.93    0.74
  -3  -2  14   12.49    0.91
   3  -2 -14   11.56    0.84
  -3   2  14   12.52    0.87
   3   2 -14   13.34    0.86
   3   2 -14   12.66    0.79
  -2  -2  14   13.89    0.92
   2  -2 -14   13.06    0.88
   2   2 -14   13.36    0.82
  -2   2  14   12.99    0.89
   2   2 -14   13.62    0.86
  -1  -2  14    4.97    0.59
   1  -2 -14    5.79    0.60
   1   2 -14    4.51    0.51
   1   2 -14    4.64    0.54
  -1   2  14    4.70    0.57
   0  -2  14    8.18    0.72
   0  -2 -14    8.67    0.74
   0   2  14    7.43    0.68
   0   2 -14    8.81    0.71
   0   2 -14    7.72    0.65
  -1  -2 -14    3.65    0.50
   1  -2  14    2.96    0.45
   1  -2  14    2.97    0.49
  -1   2 -14    3.31    0.46
   1   2  14    3.15    0.49
   2  -2  14    4.47    0.53
   2  -2  14    3.90    0.55
  -2  -2 -14    4.96    0.58
   2   2  14    5.07    0.58
  -2   2 -14    3.87    0.51
  -3  -2 -14    7.38    0.70
   3  -2  14    7.50    0.70
   3  -2  14    6.73    0.68
   3   2  14    6.87    0.68
  -3   2 -14    7.29    0.67
  -4  -2 -14    2.14    0.45
   4  -2  14    2.13    0.44
  -4   2 -14    1.95    0.41
   4   2  14    1.97    0.43
   5  -3 -14    3.51    0.54
  -5  -3  14    4.08    0.60
   5   3 -14    3.37    0.53
   4  -3 -14    8.13    0.75
  -4  -3  14    9.02    0.81
  -4   3  14    8.21    0.71
   4   3 -14    7.51    0.74
   3  -3 -14    8.18    0.73
  -3  -3  14    8.47    0.77
  -3   3  14    6.83    0.66
   3   3 -14    7.48    0.73
   2  -3 -14   35.21    1.64
  -2  -3  14   31.09    1.61
   2   3 -14   35.91    1.54
   2   3 -14   35.67    1.69
  -2   3  14   34.85    1.60
  -1  -3  14    1.88    0.44
   1  -3 -14    2.56    0.46
   1   3 -14    2.29    0.41
   1   3 -14    2.02    0.46
  -1   3  14    2.69    0.47
   0  -3 -14    3.74    0.51
   0  -3  14    3.62    0.55
   0   3 -14    3.25    0.52
   0   3 -14    3.20    0.46
   0   3  14    3.89    0.53
   1  -3  14    3.44    0.54
  -1  -3 -14    3.71    0.55
   1  -3  14    3.42    0.50
   1   3  14    3.65    0.52
  -1   3 -14    3.21    0.47
   2  -3  14    3.93    0.55
   2  -3  14    3.09    0.50
  -2  -3 -14    2.63    0.48
  -2   3 -14    4.60    0.53
   2   3  14    2.90    0.49
  -7   0  15    1.03    0.43
  -6   0  15    1.48    0.43
   6   0 -15    1.53    0.38
   5   0 -15    0.38    0.28
  -5   0  15    0.29    0.33
   4   0 -15    1.28    0.35
  -4   0  15    1.03    0.38
  -3   0  15    2.31    0.45
   3   0 -15    3.16    0.48
   2   0 -15    1.93    0.38
  -2   0  15    1.62    0.41
   1   0 -15    0.70    0.30
  -1   0  15    0.21    0.32
   0   0 -15    0.31    0.26
   0   0  15    0.05    0.26
  -1   0 -15    7.21    0.67
   1   0  15    6.31    0.67
  -2   0 -15    0.11    0.26
   2   0  15    0.85    0.37
   3   0  15    2.20    0.47
  -3   0 -15    2.39    0.46
  -4   0 -15    2.51    0.47
   4   0  15    2.84    0.51
   7  -1 -15    2.54    0.46
  -7  -1  15    2.77    0.51
   7   1 -15    3.32    0.50
  -7   1  15    2.66    0.52
  -6  -1  15    1.18    0.41
   6  -1 -15    1.32    0.38
   6   1 -15    1.40    0.38
  -6   1  15    1.30    0.40
  -5  -1  15    0.19    0.35
   5  -1 -15    0.65    0.33
  -5   1  15    0.88    0.39
   4  -1 -15    0.05    0.27
  -4  -1  15   -0.14    0.30
   4   1 -15    0.32    0.27
  -4   1  15   -0.02    0.28
  -3  -1  15    0.97    0.38
   3  -1 -15    0.57    0.30
  -3   1  15    0.97    0.39
   3   1 -15    0.72    0.29
   2  -1 -15    3.50    0.49
  -2  -1  15    2.69    0.48
   2   1 -15    2.98    0.45
  -2   1  15    3.82    0.55
  -1  -1  15    4.71    0.59
   1  -1 -15    4.61    0.56
  -1   1  15    5.70    0.62
   1   1 -15    4.33    0.54
   0  -1 -15    0.55    0.33
   0  -1  15    0.16    0.31
   0   1 -15    1.02    0.33
   0   1  15    1.03    0.39
   1  -1  15    3.18    0.53
  -1  -1 -15    3.15    0.49
   1   1  15    4.06    0.57
  -1   1 -15    3.45    0.49
  -2  -1 -15    0.21    0.29
   2  -1  15    0.28    0.33
  -2   1 -15    0.04    0.25
   2   1  15    0.32    0.32
   3  -1  15    8.53    0.78
  -3  -1 -15    7.97    0.74
  -3   1 -15    9.63    0.78
   3   1  15    7.82    0.75
  -5  -2  15   12.81    0.98
   5  -2 -15   14.15    0.96
   5   2 -15   14.36    0.94
  -5   2  15   13.55    0.94
  -4  -2  15    0.95    0.40
   4  -2 -15    0.68    0.35
  -4   2  15    1.02    0.39
   4   2 -15    0.28    0.29
   3  -2 -15    1.54    0.41
  -3  -2  15    1.35    0.42
   3   2 -15    1.41    0.34
  -3   2  15    1.70    0.42
   3   2 -15    1.73    0.40
   2  -2 -15    6.59    0.68
  -2  -2  15    6.24    0.68
   2   2 -15    6.64    0.64
   2   2 -15    6.46    0.61
  -2   2  15    7.18    0.68
  -1  -2  15    9.70    0.85
   1  -2 -15   10.98    0.83
  -1   2  15   11.01    0.83
   1   2 -15   10.01    0.74
   0  -2  15    0.77    0.41
   0  -2 -15    1.29    0.40
   0   2  15    1.84    0.43
   0   2 -15    2.12    0.42
   0   2 -15    1.99    0.41
   1  -2  15    4.08    0.52
  -1  -2 -15    3.30    0.53
   1  -2  15    5.50    0.61
  -1   2 -15    3.72    0.51
   1   2  15    3.85    0.56
   2  -2  15    3.49    0.52
  -2  -2 -15    3.77    0.55
   2  -2  15    3.31    0.54
   2   2  15    4.31    0.58
  -2   2 -15    3.86    0.52
  -5   0  16    2.90    0.52
   5   0 -16    2.47    0.47
  -4   0  16    2.87    0.50
   4   0 -16    2.88    0.49
   3   0 -16   -0.13    0.24
  -3   0  16    0.14    0.33
  -2   0  16    2.71    0.51
   2   0 -16    3.33    0.50
   1   0 -16    0.19    0.28
  -1   0  16    0.02    0.32
   0   0  16    0.61    0.35
   0   0 -16    0.41    0.31
   1   0  16    0.35    0.33
  -1   0 -16   -0.24    0.23
   2   0  16    1.42    0.45
  -2   0 -16    1.46    0.40
   5  -1 -16    6.29    0.67
  -5  -1  16    4.19    0.61
  -5   1  16    4.77    0.63
  -4  -1  16    1.28    0.45
   4  -1 -16    1.11    0.38
  -4   1  16    1.56    0.46
   4   1 -16    0.79    0.32
  -3  -1  16    2.94    0.53
   3  -1 -16    3.75    0.55
  -3   1  16    3.35    0.54
   3   1 -16    2.58    0.45
  -2  -1  16    1.26    0.41
   2  -1 -16    2.58    0.48
  -2   1  16    2.83    0.50
   2   1 -16    2.85    0.46
   1  -1 -16    0.18    0.31
  -1  -1  16    0.31    0.37
  -1   1  16    0.31    0.36
   1   1 -16    0.46    0.31
   0  -1 -16    5.00    0.62
   0  -1  16    5.37    0.66
   0   1 -16    3.64    0.52
   0   1  16    4.47    0.60
   1  -1  16    1.05    0.40
  -1  -1 -16   -0.36    0.25
  -1   1 -16    0.24    0.30
   1   1  16    0.36    0.34
   0   0   0    0.00    0.00
;
_shelx_hkl_checksum     57816
_shelx_res_file
;
TITL frucanis in P2(1)
    C:\Xtals\Mossine\FRUCTO~1\FRUCANIS.res
    created by SHELXL-2017/1 at 14:27:24 on 17-Dec-2017
CELL 0.71073 10.8002 5.1439 13.3931 90.000 98.382 90.000
ZERR 2.0000 0.0015 0.0007 0.0019 0.000 0.001 0.000
LATT -1
SYMM -X, 0.5+Y, -Z
SFAC C H N O
UNIT 28 42 2 12
BOND $H
CONF
EQIV $1 X,Y-1,Z
EQIV $2 -X,1/2+Y,2-Z
EQIV $3 1-X,Y-1/2,2-Z
EQIV $4 -X,Y-1/2,2-Z
EQIV $5 X,Y,1+Z
EQIV $6 1-X,Y-1/2,1-Z
EQIV $7 X,1+Y,Z-1
EQIV $8 -X,1/2+Y,1-Z
EQIV $9 X,Y,Z-1
EQIV $10 1-X,1/2+Y,2-Z
EQIV $11 X,1+Y,Z
HTAB O5 O3_$3
HTAB O4 O6_$2
HTAB O6 O4_$1
HTAB O3 O5_$11
OMIT 0 0 1
ACTA
FMAP 2 1 53
GRID
PLAN 20 0 0
MERG 2
SIZE .35 .15 .12
TEMP -100
L.S. 10
WGHT    0.044300    0.080300
FVAR       0.45134
N1    3    0.106555    0.597341    0.644774    11.00000    0.02703    0.02855 =
         0.02673    0.00027    0.00320    0.00362
C1    1    0.150403    0.486208    0.742566    11.00000    0.02769    0.02542 =
         0.02680    0.00108    0.00324   -0.00201
AFIX  23
H1A   2    0.189953    0.316322    0.732685    11.00000   -1.20000
H1B   2    0.077318    0.453299    0.777617    11.00000   -1.20000
AFIX   0
O2    4    0.264155    0.878741    0.791272    11.00000    0.03444    0.02397 =
         0.03721    0.00271    0.00260   -0.00233
C2    1    0.243914    0.654328    0.810401    11.00000    0.02075    0.02421 =
         0.02882   -0.00065    0.00989    0.00026
O3    4    0.403168    0.691362    0.957782    11.00000    0.01658    0.02722 =
         0.03654   -0.00247    0.00380   -0.00267
C3    1    0.310147    0.525307    0.906462    11.00000    0.01804    0.02229 =
         0.02869   -0.00127    0.00484   -0.00025
AFIX  13
H3    2    0.352434    0.364549    0.886440    11.00000   -1.20000
AFIX   0
O4    4    0.137948    0.665295    0.990122    11.00000    0.01776    0.02808 =
         0.03835   -0.00572    0.00401    0.00294
C4    1    0.213598    0.444004    0.974324    11.00000    0.01719    0.02203 =
         0.02740   -0.00227    0.00520    0.00107
AFIX  13
H4    2    0.159267    0.302656    0.940569    11.00000   -1.20000
AFIX   0
O5    4    0.353482    0.128482    1.062921    11.00000    0.01678    0.02764 =
         0.03677    0.00313    0.00449    0.00073
C5    1    0.277625    0.349251    1.077299    11.00000    0.01642    0.02696 =
         0.02607   -0.00333    0.00372   -0.00095
AFIX  13
H5    2    0.332604    0.491086    1.109907    11.00000   -1.20000
AFIX   0
O6    4    0.096733    0.080330    1.104737    11.00000    0.01897    0.03056 =
         0.03702   -0.00332    0.00808   -0.00164
C6    1    0.184944    0.272726    1.147149    11.00000    0.02293    0.03628 =
         0.02661   -0.00200    0.00427   -0.00590
AFIX  23
H6A   2    0.231641    0.204885    1.210924    11.00000   -1.20000
H6B   2    0.138815    0.429609    1.163615    11.00000   -1.20000
AFIX   0
C7    1    0.185761    0.597665    0.570495    11.00000    0.02436    0.02347 =
         0.02582   -0.00439   -0.00120   -0.00232
C8    1    0.282541    0.418131    0.570623    11.00000    0.03268    0.03436 =
         0.02877    0.00379    0.00209    0.00699
AFIX  43
H8    2    0.300894    0.301939    0.625936    11.00000   -1.20000
AFIX   0
C9    1    0.352879    0.405337    0.491506    11.00000    0.03133    0.03904 =
         0.03528   -0.00116    0.00535    0.00842
AFIX  43
H9    2    0.417860    0.280262    0.493123    11.00000   -1.20000
AFIX   0
O10   4    0.392393    0.576170    0.328457    11.00000    0.03988    0.05853 =
         0.03538   -0.00088    0.01434    0.00123
C10   1    0.328603    0.573561    0.410756    11.00000    0.02805    0.03977 =
         0.02833   -0.00458    0.00551   -0.00428
C11   1    0.234761    0.756046    0.410431    11.00000    0.03764    0.03440 =
         0.03355    0.00800    0.00538   -0.00002
AFIX  43
H11   2    0.218288    0.874400    0.355652    11.00000   -1.20000
AFIX   0
C12   1    0.164409    0.768989    0.488711    11.00000    0.03258    0.02628 =
         0.03548    0.00404    0.00333    0.00584
AFIX  43
H12   2    0.100474    0.896471    0.486890    11.00000   -1.20000
AFIX   0
C13   1    0.015827    0.806530    0.644238    11.00000    0.02937    0.03499 =
         0.03462   -0.00313    0.00444    0.00583
AFIX 137
H13A  2    0.059076    0.974339    0.646201    11.00000   -1.50000
H13B  2   -0.027328    0.790523    0.703438    11.00000   -1.50000
H13C  2   -0.045390    0.795655    0.582714    11.00000   -1.50000
AFIX   0
C14   1    0.485849    0.381218    0.325419    11.00000    0.03308    0.06921 =
         0.04157   -0.01264    0.01152    0.00029
AFIX 137
H14A  2    0.551236    0.401318    0.383834    11.00000   -1.50000
H14B  2    0.522812    0.399739    0.263176    11.00000   -1.50000
H14C  2    0.447653    0.208769    0.327161    11.00000   -1.50000
AFIX   0
H5O   2    0.429944    0.175420    1.061211    11.00000    0.04988
H4O   2    0.069338    0.642778    0.959464    11.00000    0.05159
H6O   2    0.132635   -0.034245    1.077975    11.00000    0.04730
H3O   2    0.368049    0.834833    0.974150    11.00000    0.04084
HKLF 4
REM  frucanis in P2(1)
REM R1 =  0.0313 for    2788 Fo > 4sig(Fo)  and  0.0346 for all    2993 data
REM    208 parameters refined using      1 restraints
END
WGHT      0.0433      0.0887
REM Highest difference peak  0.191,  deepest hole -0.150,  1-sigma level  0.033
Q1    1   0.2626  0.4767  0.9404  11.00000  0.05    0.19
Q2    1   0.2418  0.3868  1.0217  11.00000  0.05    0.19
Q3    1   0.2777  0.5854  0.8601  11.00000  0.05    0.18
Q4    1   0.1964  0.5642  0.7801  11.00000  0.05    0.16
Q5    1   0.1348  0.5322  0.6958  11.00000  0.05    0.15
Q6    1   0.1965  0.7366  0.5479  11.00000  0.05    0.14
Q7    1   0.1451  0.5991  0.5051  11.00000  0.05    0.14
Q8    1   0.2310  0.3373  1.1172  11.00000  0.05    0.14
Q9    1   0.3966  0.1313  1.1385  11.00000  0.05    0.13
Q10   1   0.2954  0.6537  0.8798  11.00000  0.05    0.13
Q11   1   0.0575  0.1125  1.0407  11.00000  0.05    0.13
Q12   1   0.1828  0.7092  1.0598  11.00000  0.05    0.13
Q13   1   0.3256  0.0716  0.9966  11.00000  0.05    0.13
Q14   1   0.3623  0.5481  0.4742  11.00000  0.05    0.12
Q15   1   0.3414 -0.0583  1.0675  11.00000  0.05    0.12
Q16   1   0.3039  0.8814  0.8594  11.00000  0.05    0.11
Q17   1   0.1002  0.4383  0.6609  11.00000  0.05    0.11
Q18   1   0.1669  0.6385  0.6194  11.00000  0.05    0.11
Q19   1   0.3015  0.4011  0.4195  11.00000  0.05    0.11
Q20   1   0.2311  0.9396  0.7239  11.00000  0.05    0.11
;
_shelx_res_checksum     87336
