# Supplementary material for: Crystal structure of the acyclic form of 1-de­oxy-1-[(4-methoxyphenyl)(methyl)amino]-d-fructose
Source: Acta Crystallogr E Crystallogr Commun. 2018 Jan 9;74(Pt 2):127–32. doi: 10.1107/S2056989018000099 (PMC5956321; doi:10.1107/S2056989018000099)
Supplement: Supplementary file 2 [file e-74-00127-Isup2.hkl]

data_I                                                                          
_shelx_title ' frucanis in P2(1)'                                               
_shelx_refln_list_code          4                                               
_shelx_F_calc_maximum       71.31                                               
_exptl_crystal_F_000       320.00                                               
_reflns_d_resolution_high  0.8000                                               
                                                                                
loop_                                                                           
 _space_group_symop_operation_xyz                                               
 'x, y, z'                                                                      
 '-x, y+1/2, -z'                                                                
                                                                                
_cell_length_a    10.8002                                                       
_cell_length_b     5.1439                                                       
_cell_length_c    13.3931                                                       
_cell_angle_alpha  90.000                                                       
_cell_angle_beta   98.382                                                       
_cell_angle_gamma  90.000                                                       
                                                                                
_shelx_F_squared_multiplier     1.000                                           
                                                                                
loop_                                                                           
 _refln_index_h                                                                 
 _refln_index_k                                                                 
 _refln_index_l                                                                 
 _refln_F_squared_calc                                                          
 _refln_F_squared_meas                                                          
 _refln_F_squared_sigma                                                         
 _refln_observed_status                                                         
   1  -6   0         35.52         38.65         2.85 o                         
   2  -6   0          3.41          5.50         1.18 o                         
   3  -6   0         27.42         27.36         2.07 o                         
   4  -6   0          4.82          3.68         1.62 o                         
   1  -5   0         10.70          9.09         3.02 o                         
   2  -5   0         83.77         83.76         3.27 o                         
   3  -5   0          2.68          4.61         1.47 o                         
   4  -5   0         21.56         21.09         1.75 o                         
   5  -5   0         12.82         14.81         3.24 o                         
   6  -5   0          7.81          7.20         1.34 o                         
   7  -5   0         30.69         28.02         2.22 o                         
   8  -5   0          7.92          6.82         1.49 o                         
   1  -4   0         74.88         78.96         2.64 o                         
   2  -4   0         22.88         21.99         1.08 o                         
   3  -4   0         65.85         60.96         2.51 o                         
   4  -4   0          1.98          2.23         0.86 o                         
   5  -4   0        100.74         95.27         3.53 o                         
   6  -4   0         55.77         57.69         2.67 o                         
   7  -4   0         11.04          8.11         1.28 o                         
   8  -4   0         93.68         87.10         3.73 o                         
   9  -4   0          3.19          2.69         1.14 o                         
  10  -4   0         34.33         36.62         3.07 o                         
   1  -3   0          6.69          6.44         1.42 o                         
   2  -3   0         54.81         59.40         1.68 o                         
   3  -3   0         42.47         39.09         1.30 o                         
   4  -3   0         73.90         79.77         2.82 o                         
   5  -3   0         11.17         10.73         1.40 o                         
   6  -3   0         25.85         21.73         1.57 o                         
   7  -3   0         82.56         81.90         3.19 o                         
   8  -3   0         34.55         37.06         2.24 o                         
   9  -3   0         34.19         23.79         1.96 o                         
  10  -3   0          2.50          3.55         1.20 o                         
  11  -3   0          1.84          1.62         1.14 o                         
   1  -2   0         39.63         37.46         1.91 o                         
   2  -2   0         98.39        104.29         2.31 o                         
   3  -2   0        101.28        123.96         2.21 o                         
   4  -2   0       2182.08       2234.28        40.11 o                         
   5  -2   0        417.81        432.33        10.60 o                         
   6  -2   0         30.45         26.94         1.60 o                         
   7  -2   0         69.44         64.35         2.66 o                         
   8  -2   0         20.20         16.40         1.49 o                         
   9  -2   0        118.40        113.45         7.78 o                         
  10  -2   0         20.89         16.25         1.68 o                         
  11  -2   0         28.61         27.87         2.22 o                         
  12  -2   0         22.74         25.44         2.22 o                         
   1  -1   0       4704.92       4497.49        98.12 o                         
   2  -1   0        297.56        291.33         5.43 o                         
   3  -1   0         31.94         32.36         0.91 o                         
   4  -1   0        331.56        362.98        15.12 o                         
   5  -1   0        248.74        265.46         6.23 o                         
   6  -1   0         10.71         12.94         0.70 o                         
   7  -1   0        226.78        216.57         6.07 o                         
   8  -1   0        247.50        249.12         6.90 o                         
   9  -1   0         33.76         32.43         2.08 o                         
  10  -1   0         99.98         89.29         3.66 o                         
  11  -1   0         27.10         26.85         2.21 o                         
  12  -1   0        152.98        148.99         5.56 o                         
  13  -1   0         47.41         51.95         3.24 o                         
   1   0   0         26.32         25.15         1.12 o                         
   2   0   0       4399.08       4390.83       120.73 o                         
   3   0   0         19.71         17.20         0.54 o                         
   4   0   0        618.57        616.34        12.19 o                         
   5   0   0          1.31          1.17         0.29 o                         
   6   0   0          1.86          2.62         0.42 o                         
   7   0   0          7.84          6.79         0.51 o                         
   8   0   0        191.89        191.17         4.53 o                         
   9   0   0          7.46          8.74         1.24 o                         
  10   0   0         18.82         20.37         1.78 o                         
  11   0   0          5.71          6.55         2.16 o                         
  12   0   0         22.98         19.95         1.98 o                         
  13   0   0          7.72          7.01         1.53 o                         
   1   1   0       4701.40       4572.30        57.69 o                         
   2   1   0        297.34        287.57         4.72 o                         
   3   1   0         32.15         31.91         0.93 o                         
   4   1   0        331.97        352.14         5.88 o                         
   5   1   0        248.86        256.12         4.51 o                         
   6   1   0         10.65         12.36         0.66 o                         
   7   1   0        227.09        212.34         3.97 o                         
   8   1   0        247.57        238.16         4.49 o                         
   9   1   0         33.74         36.76         1.28 o                         
  10   1   0        100.15         89.86         2.74 o                         
  11   1   0         26.98         27.24         2.10 o                         
  12   1   0        153.10        162.65         5.67 o                         
  13   1   0         47.38         55.36         3.23 o                         
   0   2   0        210.60        236.18         4.64 o                         
   1   2   0         39.66         38.07         0.71 o                         
   2   2   0         98.50        105.94         1.79 o                         
   3   2   0        101.26        122.14         2.39 o                         
   4   2   0       2180.49       2225.20        40.23 o                         
   5   2   0        417.93        422.06         7.17 o                         
   6   2   0         30.50         32.18         1.28 o                         
   7   2   0         69.44         61.75         2.18 o                         
   8   2   0         20.32         17.87         0.94 o                         
   9   2   0        118.42        108.09         2.60 o                         
  10   2   0         20.84         18.13         1.15 o                         
  11   2   0         28.44         28.23         1.63 o                         
  12   2   0         22.73         21.88         2.06 o                         
   1   3   0          6.69          6.67         0.43 o                         
   2   3   0         54.73         60.54         1.30 o                         
   3   3   0         42.37         40.28         1.24 o                         
   4   3   0         73.90         79.15         1.91 o                         
   5   3   0         11.23         10.70         0.81 o                         
   6   3   0         25.84         24.73         1.08 o                         
   7   3   0         82.69         78.30         2.93 o                         
   8   3   0         34.58         34.68         1.38 o                         
   9   3   0         34.10         28.96         1.33 o                         
  10   3   0          2.48          2.05         0.64 o                         
  11   3   0          1.82          1.32         0.68 o                         
   0   4   0        249.36        256.45         4.70 o                         
   1   4   0         74.79         79.94         1.59 o                         
   2   4   0         22.93         21.85         0.89 o                         
   3   4   0         65.83         62.74         1.73 o                         
   4   4   0          1.95          2.78         0.56 o                         
   5   4   0        100.87         98.50         2.93 o                         
   6   4   0         55.91         53.01         2.03 o                         
   7   4   0         11.14          9.57         1.39 o                         
   8   4   0         93.80         93.50         3.68 o                         
   9   4   0          3.19          3.89         0.95 o                         
  10   4   0         34.40         37.92         2.30 o                         
   1   5   0         10.65          9.68         1.18 o                         
   2   5   0         83.82         85.79         2.92 o                         
   3   5   0          2.68          1.72         0.90 o                         
   4   5   0         21.58         21.24         1.38 o                         
   5   5   0         12.82         13.33         1.21 o                         
   6   5   0          7.91         10.46         1.55 o                         
   7   5   0         30.66         26.09         1.68 o                         
   8   5   0          7.97          6.63         1.10 o                         
   0   6   0         21.33         22.73         2.70 o                         
   1   6   0         35.57         42.55         4.71 o                         
   2   6   0          3.42          2.80         1.45 o                         
   3   6   0         27.39         29.08         2.13 o                         
   4   6   0          4.79          3.50         2.11 o                         
  -4  -6   1          2.18          3.49         1.14 o                         
  -3  -6   1          3.03          2.08         1.55 o                         
  -2  -6   1         44.96         45.75         2.60 o                         
  -1  -6   1         29.08         28.86         2.04 o                         
   1  -6   1          6.46          7.41         1.57 o                         
   2  -6   1         29.81         30.12         2.09 o                         
   3  -6   1          4.69          5.61         1.18 o                         
   4  -6   1         13.63         13.16         2.41 o                         
  -8  -5   1         10.46          8.55         1.43 o                         
  -7  -5   1          7.92          7.68         1.47 o                         
  -6  -5   1          0.45          1.13         1.20 o                         
  -5  -5   1         26.59         29.48         2.01 o                         
  -4  -5   1         21.51         18.73         1.61 o                         
  -3  -5   1         23.92         22.09         1.70 o                         
  -2  -5   1         38.03         37.35         2.05 o                         
  -1  -5   1         87.05         90.08         3.14 o                         
   0  -5   1         60.95         59.25         2.48 o                         
   1  -5   1        487.67        498.63        12.01 o                         
   2  -5   1        195.60        195.05         5.98 o                         
   3  -5   1         17.10         19.17         1.61 o                         
   4  -5   1        130.27        126.27         4.46 o                         
   5  -5   1         20.44         20.30         2.09 o                         
   6  -5   1         21.26         20.11         2.23 o                         
   7  -5   1         11.89         13.01         1.82 o                         
   8  -5   1         41.26         43.18         2.90 o                         
 -10  -4   1         41.22         39.89         2.69 o                         
  -9  -4   1          5.95          7.24         3.71 o                         
  -8  -4   1         45.55         49.77         2.63 o                         
  -7  -4   1         62.23         52.68         3.04 o                         
  -6  -4   1         18.71         17.82         1.91 o                         
  -5  -4   1        177.71        169.69         5.27 o                         
  -4  -4   1          9.95         12.53         1.20 o                         
  -3  -4   1        107.93        107.65         3.60 o                         
  -2  -4   1         47.36         46.73         1.39 o                         
  -1  -4   1         45.83         41.63         1.84 o                         
   0  -4   1        152.52        148.63         4.76 o                         
   1  -4   1        121.58        127.24         3.71 o                         
   2  -4   1          5.47          6.00         0.81 o                         
   3  -4   1         96.82         96.81         3.95 o                         
   4  -4   1         35.83         38.14         4.66 o                         
   5  -4   1        207.14        200.43         8.47 o                         
   6  -4   1          3.96          6.04         1.87 o                         
   7  -4   1         23.59         20.60         1.77 o                         
   8  -4   1         40.26         41.87         2.53 o                         
   9  -4   1          2.17          4.03         1.23 o                         
  10  -4   1         44.08         46.93         2.95 o                         
 -11  -3   1          2.31          0.17         1.05 o                         
 -10  -3   1         12.36          7.27         1.42 o                         
  -9  -3   1        121.75        104.20         4.04 o                         
  -8  -3   1        298.74        262.24         7.65 o                         
  -7  -3   1        175.88        162.96         5.25 o                         
  -6  -3   1        202.28        177.80         6.65 o                         
  -5  -3   1        141.23        131.51         4.18 o                         
  -4  -3   1        196.58        199.05         5.53 o                         
  -3  -3   1        493.30        521.24         9.81 o                         
  -2  -3   1         87.45         83.59         2.74 o                         
  -1  -3   1          0.01          0.54         0.59 o                         
   0  -3   1        110.78        110.84         4.52 o                         
   1  -3   1        193.00        199.65         6.87 o                         
   2  -3   1         92.24         85.07         2.55 o                         
   3  -3   1        108.24        109.89         2.20 o                         
   4  -3   1         25.36         28.57         1.13 o                         
   5  -3   1        258.31        243.60         6.81 o                         
   6  -3   1          4.78          4.65         1.55 o                         
   7  -3   1         66.02         63.26         2.86 o                         
   8  -3   1        111.74        102.76         3.92 o                         
   9  -3   1         12.01          9.13         2.45 o                         
  10  -3   1          5.00          6.66         1.37 o                         
  11  -3   1         34.75         34.41         3.73 o                         
 -12  -2   1         21.48         18.46         2.01 o                         
 -11  -2   1          8.41          8.76         2.75 o                         
 -10  -2   1         38.73         35.49         2.34 o                         
  -9  -2   1         75.53         75.03         3.14 o                         
  -8  -2   1        137.16        119.01         4.15 o                         
  -7  -2   1        104.81         92.42         3.40 o                         
  -6  -2   1         59.13         54.90         4.96 o                         
  -5  -2   1         32.79         35.54         1.68 o                         
  -4  -2   1        379.61        405.00         7.62 o                         
  -3  -2   1        183.85        209.94         4.19 o                         
  -2  -2   1        289.67        303.52         7.51 o                         
  -1  -2   1         32.86         28.82         1.52 o                         
   0  -2   1        628.21        631.29        19.00 o                         
   1  -2   1        817.36        829.36        24.84 o                         
   2  -2   1        826.45        859.41        13.56 o                         
   3  -2   1        201.83        201.13         3.46 o                         
   4  -2   1        611.45        613.67        11.33 o                         
   5  -2   1         37.28         40.06         1.84 o                         
   6  -2   1          4.50          4.59         0.85 o                         
   7  -2   1         10.18         12.68         1.28 o                         
   8  -2   1         33.86         32.06         1.99 o                         
   9  -2   1         26.97         25.86         2.16 o                         
  10  -2   1         19.12         19.52         2.68 o                         
  11  -2   1          5.32          3.31         1.16 o                         
  12  -2   1          0.03         -0.22         1.08 o                         
 -13  -1   1         35.44         38.92         2.81 o                         
 -12  -1   1        116.10        124.53         4.89 o                         
 -11  -1   1         38.35         34.12         2.55 o                         
 -10  -1   1         80.49         79.97         3.40 o                         
  -9  -1   1         32.90         33.65         2.05 o                         
  -8  -1   1        266.07        268.02         7.50 o                         
  -7  -1   1         56.12         59.37         3.07 o                         
  -6  -1   1        120.79        133.97         4.11 o                         
  -5  -1   1         11.23         16.96         1.16 o                         
  -4  -1   1       1124.64       1238.33        30.17 o                         
  -3  -1   1       1101.53       1216.47        64.36 o                         
  -2  -1   1        356.92        384.76        19.00 o                         
  -1  -1   1        476.42        478.51        18.85 o                         
   0  -1   1       2494.00       2350.10        69.61 o                         
   1  -1   1       2915.15       2957.22        50.65 o                         
   2  -1   1       1072.48       1009.63        15.82 o                         
   3  -1   1        287.54        292.37         4.75 o                         
   4  -1   1        119.82        122.33         2.17 o                         
   5  -1   1        403.45        432.66         6.99 o                         
   6  -1   1         50.27         53.01         1.20 o                         
   7  -1   1        100.32        103.92         3.49 o                         
   8  -1   1        174.12        169.46         5.22 o                         
   9  -1   1         73.51         72.31         3.07 o                         
  10  -1   1         40.51         40.16         2.40 o                         
  11  -1   1         27.20         24.23         2.75 o                         
  12  -1   1        192.43        190.34         6.54 o                         
  13  -1   1         29.77         28.55         3.39 o                         
 -13   0   1          0.00          0.81         2.18 o                         
 -12   0   1          9.48         10.27         1.54 o                         
 -11   0   1          2.31          1.43         1.07 o                         
 -10   0   1          5.65          4.03         1.25 o                         
  -9   0   1          8.83         10.39         1.60 o                         
  -8   0   1         45.36         46.34         1.60 o                         
  -7   0   1         37.61         37.96         1.72 o                         
  -6   0   1          0.69          0.86         0.30 o                         
  -5   0   1        230.04        249.15         4.45 o                         
  -4   0   1        670.73        709.89        29.93 o                         
  -3   0   1        368.38        423.01        19.93 o                         
  -2   0   1       1471.99       1681.72        32.30 o                         
  -1   0   1        293.40        322.69        13.10 o                         
   1   0   1        192.29        190.77         3.06 o                         
   2   0   1         81.50         89.00         2.17 o                         
   3   0   1        438.67        445.27         9.02 o                         
   4   0   1        156.88        153.78         2.76 o                         
   5   0   1         34.61         30.87         1.04 o                         
   6   0   1        547.91        551.34         8.97 o                         
   7   0   1          0.04          0.10         0.40 o                         
   8   0   1        191.88        203.45         3.82 o                         
   9   0   1         25.42         26.13         1.84 o                         
  10   0   1         31.40         36.60         2.29 o                         
  11   0   1         33.41         38.30         2.92 o                         
  12   0   1         15.55         13.36         1.73 o                         
  13   0   1          0.05          0.27         1.07 o                         
 -13   1   1         35.53         39.44         2.85 o                         
 -12   1   1        115.97        127.66         4.89 o                         
 -11   1   1         38.34         40.22         2.65 o                         
 -10   1   1         80.52         79.40         2.56 o                         
  -9   1   1         32.96         34.45         1.25 o                         
  -8   1   1        266.07        271.00         4.92 o                         
  -7   1   1         56.15         60.22         1.55 o                         
  -6   1   1        120.69        139.89         2.05 o                         
  -5   1   1         11.32         16.62         0.73 o                         
  -4   1   1       1122.67       1162.31        16.46 o                         
  -3   1   1       1101.47       1115.52        17.90 o                         
  -2   1   1        356.30        357.42         4.69 o                         
  -1   1   1        476.06        456.60         7.85 o                         
   0   1   1       2493.16       2353.72        27.62 o                         
   1   1   1       2917.09       2841.99        40.22 o                         
   2   1   1       1071.89       1030.08        19.46 o                         
   3   1   1        287.42        293.23         4.86 o                         
   4   1   1        120.01        120.85         2.31 o                         
   5   1   1        403.26        430.11         7.13 o                         
   6   1   1         50.43         52.77         1.38 o                         
   7   1   1        100.07         97.83         2.19 o                         
   8   1   1        173.81        167.91         3.36 o                         
   9   1   1         73.40         69.80         1.87 o                         
  10   1   1         40.40         35.38         2.22 o                         
  11   1   1         27.26         26.17         2.03 o                         
  12   1   1        192.39        197.54         7.12 o                         
  13   1   1         29.84         36.56         3.36 o                         
 -12   2   1         21.45         25.60         2.13 o                         
 -11   2   1          8.29          8.97         1.07 o                         
 -10   2   1         38.83         38.12         1.50 o                         
  -9   2   1         75.34         69.02         1.97 o                         
  -8   2   1        137.16        124.06         3.10 o                         
  -7   2   1        104.60         99.95         2.29 o                         
  -6   2   1         59.09         54.33         1.75 o                         
  -5   2   1         32.91         36.30         1.13 o                         
  -4   2   1        380.28        399.33         6.74 o                         
  -3   2   1        184.15        212.64         3.78 o                         
  -2   2   1        289.43        311.04         4.14 o                         
  -1   2   1         32.86         28.96         0.62 o                         
   0   2   1        627.61        620.56         7.51 o                         
   1   2   1        818.20        824.38         9.88 o                         
   2   2   1        826.42        868.46        14.05 o                         
   3   2   1        201.75        203.36         3.60 o                         
   4   2   1        611.51        596.69        10.11 o                         
   5   2   1         37.34         38.41         1.18 o                         
   6   2   1          4.53          4.63         0.72 o                         
   7   2   1         10.12         10.97         0.75 o                         
   8   2   1         33.78         32.82         2.55 o                         
   9   2   1         26.98         26.40         1.36 o                         
  10   2   1         19.13         18.86         1.10 o                         
  11   2   1          5.30          3.89         0.89 o                         
  12   2   1          0.02          1.42         1.04 o                         
 -11   3   1          2.29          1.69         0.78 o                         
 -10   3   1         12.44         11.50         0.99 o                         
  -9   3   1        121.95        104.75         3.20 o                         
  -8   3   1        298.61        269.26         5.17 o                         
  -7   3   1        175.66        174.05         3.95 o                         
  -6   3   1        202.47        187.27         3.73 o                         
  -5   3   1        141.18        139.76         3.32 o                         
  -4   3   1        196.69        200.60         3.83 o                         
  -3   3   1        493.69        511.91         7.58 o                         
  -2   3   1         87.50         89.49         1.53 o                         
  -1   3   1          0.01          0.21         0.24 o                         
   0   3   1        110.65        119.83         2.47 o                         
   1   3   1        192.64        197.09         2.73 o                         
   2   3   1         92.48         83.50         1.50 o                         
   3   3   1        108.27        109.09         2.31 o                         
   4   3   1         25.38         26.94         1.17 o                         
   5   3   1        258.36        246.36         5.19 o                         
   6   3   1          4.83          4.99         0.60 o                         
   7   3   1         66.14         66.15         2.81 o                         
   8   3   1        111.70        100.25         2.50 o                         
   9   3   1         12.07          8.39         1.25 o                         
  10   3   1          5.05          5.50         0.76 o                         
  11   3   1         34.82         33.19         1.76 o                         
 -10   4   1         41.19         40.42         3.95 o                         
  -9   4   1          5.94          7.05         1.01 o                         
  -8   4   1         45.46         46.18         1.74 o                         
  -7   4   1         61.95         59.72         2.44 o                         
  -6   4   1         18.70         20.75         1.13 o                         
  -5   4   1        177.54        173.14         3.65 o                         
  -4   4   1         10.05         11.52         0.98 o                         
  -3   4   1        107.91        110.98         3.58 o                         
  -2   4   1         47.35         48.12         1.26 o                         
  -1   4   1         45.80         44.99         1.10 o                         
   0   4   1        152.75        146.74         2.70 o                         
   1   4   1        121.69        124.47         2.43 o                         
   2   4   1          5.49          5.84         0.53 o                         
   3   4   1         97.06         93.87         3.24 o                         
   4   4   1         35.82         33.61         1.48 o                         
   5   4   1        207.08        198.31         4.70 o                         
   6   4   1          3.96          4.06         0.77 o                         
   7   4   1         23.68         19.49         1.30 o                         
   8   4   1         40.22         40.27         2.25 o                         
   9   4   1          2.20          2.33         0.79 o                         
  10   4   1         44.08         50.64         3.13 o                         
  -8   5   1         10.49         12.52         1.47 o                         
  -7   5   1          7.87          6.25         1.03 o                         
  -6   5   1          0.45          0.08         0.63 o                         
  -5   5   1         26.54         23.35         1.53 o                         
  -4   5   1         21.56         21.09         1.68 o                         
  -3   5   1         23.92         23.43         2.92 o                         
  -2   5   1         38.05         35.99         3.51 o                         
  -1   5   1         86.97         88.48         2.73 o                         
   0   5   1         60.92         64.22         1.84 o                         
   1   5   1        487.80        497.75         8.79 o                         
   2   5   1        195.61        198.64         4.15 o                         
   3   5   1         17.14         15.11         1.15 o                         
   4   5   1        130.08        122.52         3.45 o                         
   5   5   1         20.45         20.04         1.39 o                         
   6   5   1         21.19         22.87         1.52 o                         
   7   5   1         11.80         12.58         1.27 o                         
   8   5   1         41.23         46.30         2.69 o                         
  -4   6   1          2.19          1.33         1.04 o                         
  -3   6   1          3.00          1.82         1.15 o                         
  -2   6   1         45.05         50.79         2.65 o                         
  -1   6   1         28.98         23.91         2.90 o                         
   0   6   1        109.01        111.10         4.32 o                         
   1   6   1          6.43          8.49         2.11 o                         
   2   6   1         29.77         30.93         2.99 o                         
   3   6   1          4.71          5.12         1.21 o                         
   4   6   1         13.63         18.37         1.79 o                         
  -4  -6   2         12.15          9.97         2.16 o                         
  -3  -6   2          0.26          0.15         1.33 o                         
  -2  -6   2         22.26         27.83         2.85 o                         
  -1  -6   2         38.09         44.03         3.34 o                         
   0  -6   2         12.48         10.65         1.87 o                         
   2  -6   2         60.29         66.32         4.61 o                         
   3  -6   2         24.23         25.97         3.14 o                         
   4  -6   2          3.79          1.23         1.47 o                         
  -8  -5   2          3.31          5.03         1.19 o                         
  -7  -5   2          4.08          7.40         2.87 o                         
  -6  -5   2          4.68          4.59         1.07 o                         
  -5  -5   2          1.16          0.22         0.76 o                         
  -4  -5   2         22.32         24.48         1.82 o                         
  -3  -5   2        105.94        108.13         3.89 o                         
  -2  -5   2         24.66         25.64         1.72 o                         
  -1  -5   2         27.71         28.13         2.55 o                         
   0  -5   2         16.45         14.58         1.87 o                         
   1  -5   2         63.06         68.81         2.74 o                         
   2  -5   2         15.09         15.85         1.51 o                         
   3  -5   2         59.78         59.27         2.77 o                         
   4  -5   2         24.39         22.69         1.84 o                         
   5  -5   2          3.27          0.92         2.48 o                         
   6  -5   2         14.88         15.55         1.77 o                         
   7  -5   2         69.30         76.26         3.61 o                         
 -10  -4   2         13.00         13.69         1.36 o                         
  -9  -4   2          1.51          0.56         0.74 o                         
  -8  -4   2         30.58         29.86         1.68 o                         
  -7  -4   2         28.46         28.26         1.57 o                         
  -6  -4   2         35.65         30.43         1.56 o                         
  -5  -4   2          9.84         10.27         1.72 o                         
  -4  -4   2         33.28         34.29         2.00 o                         
  -3  -4   2         22.63         21.95         1.66 o                         
  -2  -4   2         88.44         94.92         2.53 o                         
  -1  -4   2        111.75        104.81         4.71 o                         
   0  -4   2         50.37         58.71         3.09 o                         
   1  -4   2         20.99         23.92         1.39 o                         
   2  -4   2        182.60        177.85         4.86 o                         
   3  -4   2         22.20         22.23         1.60 o                         
   4  -4   2        297.56        282.43         7.96 o                         
   5  -4   2         83.62         83.76         3.39 o                         
   6  -4   2         74.47         68.09         5.42 o                         
   7  -4   2         12.57         13.55         1.89 o                         
   8  -4   2          4.74          4.13         1.28 o                         
   9  -4   2          6.53          3.91         2.70 o                         
  10  -4   2          6.95          8.00         1.61 o                         
 -11  -3   2          8.58          7.97         1.11 o                         
 -10  -3   2         14.62         12.00         1.18 o                         
  -9  -3   2         23.59         23.23         1.87 o                         
  -8  -3   2        352.69        337.61         9.30 o                         
  -7  -3   2        215.27        192.11         5.90 o                         
  -6  -3   2         99.61         97.94         4.57 o                         
  -5  -3   2        120.16        129.36         6.48 o                         
  -4  -3   2         38.18         37.06         1.70 o                         
  -3  -3   2        663.87        688.23        13.12 o                         
  -2  -3   2        368.00        370.29         7.31 o                         
  -1  -3   2        708.40        734.70        16.36 o                         
   0  -3   2         60.47         64.40         2.01 o                         
   1  -3   2        382.80        410.28         9.27 o                         
   2  -3   2         72.10         67.35         1.78 o                         
   3  -3   2        340.84        329.31         5.65 o                         
   4  -3   2         16.23         18.12         0.96 o                         
   5  -3   2        157.34        145.61         4.65 o                         
   6  -3   2         89.46         85.53         3.35 o                         
   7  -3   2         12.23         14.34         3.53 o                         
   8  -3   2         38.36         36.25         3.04 o                         
   9  -3   2          7.50          6.26         1.28 o                         
  10  -3   2         16.99         16.41         1.79 o                         
  11  -3   2          3.94          5.12         2.36 o                         
 -12  -2   2         78.96         73.48         3.62 o                         
 -11  -2   2          4.46          4.25         1.28 o                         
 -10  -2   2         28.37         27.89         4.00 o                         
  -9  -2   2        118.63        120.74         7.19 o                         
  -8  -2   2        286.73        251.30        10.06 o                         
  -7  -2   2        507.79        469.40        15.54 o                         
  -6  -2   2         45.78         54.64         4.30 o                         
  -5  -2   2         86.63         87.70         2.93 o                         
  -4  -2   2        252.92        260.50         5.08 o                         
  -3  -2   2        385.53        438.03        10.59 o                         
  -2  -2   2        829.71        862.21        15.81 o                         
  -1  -2   2          3.82          3.38         0.48 o                         
   0  -2   2        444.68        441.66        13.60 o                         
   1  -2   2          3.84          4.53         0.50 o                         
   2  -2   2        586.72        611.68         9.88 o                         
   3  -2   2        313.91        316.41         5.22 o                         
   4  -2   2        391.54        404.20         6.62 o                         
   5  -2   2         90.06        101.81         3.71 o                         
   6  -2   2         48.15         51.41         2.26 o                         
   7  -2   2         44.34         41.43         2.13 o                         
   8  -2   2        279.22        248.31         7.39 o                         
   9  -2   2         35.10         30.66         2.08 o                         
  10  -2   2         19.11         16.78         1.73 o                         
  11  -2   2         33.72         33.83         2.43 o                         
  12  -2   2         14.25         11.22         1.73 o                         
 -13  -1   2          5.28          4.63         1.55 o                         
 -12  -1   2         59.08         61.19         3.26 o                         
 -11  -1   2         14.45         12.73         1.57 o                         
 -10  -1   2         19.24         16.34         2.14 o                         
  -9  -1   2         75.36         69.69         3.05 o                         
  -8  -1   2        104.14        107.21         5.11 o                         
  -7  -1   2         90.24         97.06         3.26 o                         
  -6  -1   2        255.09        283.02        15.36 o                         
  -5  -1   2        208.96        247.17        19.91 o                         
  -4  -1   2        934.99       1005.68        83.67 o                         
  -3  -1   2        695.80        699.17        12.93 o                         
  -2  -1   2        371.22        360.21         8.24 o                         
  -1  -1   2        260.92        271.36         4.35 o                         
   0  -1   2       2804.79       2770.34        58.13 o                         
   1  -1   2       1747.74       1784.24        37.05 o                         
   2  -1   2       5084.52       4756.40        73.88 o                         
   3  -1   2       1623.38       1624.08        25.05 o                         
   4  -1   2        614.82        631.37         9.90 o                         
   5  -1   2        235.06        246.85         4.13 o                         
   6  -1   2        127.30        132.50         2.48 o                         
   7  -1   2        193.48        187.84         9.18 o                         
   8  -1   2         47.52         43.04         3.93 o                         
   9  -1   2         89.70         87.44         5.50 o                         
  10  -1   2         19.16         19.42         2.58 o                         
  11  -1   2         72.93         68.80         6.06 o                         
  12  -1   2         89.29         89.03         5.47 o                         
 -13   0   2         19.30         13.84         2.33 o                         
 -12   0   2        268.15        265.76         8.20 o                         
 -11   0   2         10.45          8.39         1.79 o                         
 -10   0   2         49.76         44.47         6.48 o                         
  -9   0   2          0.11          0.24         0.75 o                         
  -8   0   2        101.63        105.16         4.45 o                         
  -7   0   2          4.72          5.44         0.46 o                         
  -6   0   2          5.65          7.72         0.73 o                         
  -5   0   2         23.71         23.33         0.75 o                         
  -4   0   2        504.20        572.57        18.72 o                         
  -3   0   2        759.10        914.13        18.44 o                         
  -2   0   2        710.34        770.42        27.64 o                         
  -1   0   2         35.89         34.49         0.71 o                         
   0   0   2       2806.32       2715.04        79.10 o                         
   1   0   2         44.01         39.08         0.82 o                         
   2   0   2       4879.51       4660.96        72.15 o                         
   3   0   2         29.83         31.72         0.83 o                         
   4   0   2       1967.17       1934.51        29.89 o                         
   5   0   2        214.34        215.75         3.79 o                         
   6   0   2        323.85        315.65         5.38 o                         
   7   0   2         33.49         33.60         1.06 o                         
   8   0   2          3.99          5.23         0.58 o                         
   9   0   2         55.71         50.25         2.53 o                         
  10   0   2         79.35         73.77         3.23 o                         
  11   0   2         28.65         28.23         2.14 o                         
  12   0   2        437.91        461.66        12.67 o                         
  13   0   2          0.05         -1.02         1.02 o                         
 -13   1   2          5.29          5.84         1.46 o                         
 -12   1   2         59.29         63.36         3.31 o                         
 -11   1   2         14.51         12.80         1.61 o                         
 -10   1   2         19.11         15.65         1.80 o                         
  -9   1   2         75.31         76.06         1.95 o                         
  -8   1   2        104.31        107.13         2.40 o                         
  -7   1   2         90.02         89.49         2.06 o                         
  -6   1   2        255.71        282.44         5.55 o                         
  -5   1   2        208.70        228.65         4.70 o                         
  -4   1   2        936.05        952.29        13.51 o                         
  -3   1   2        695.92        707.24        13.70 o                         
  -2   1   2        370.43        347.03         5.01 o                         
  -1   1   2        261.07        266.40         3.89 o                         
   0   1   2       2804.74       2758.75        42.38 o                         
   1   1   2       1747.71       1742.40        24.64 o                         
   2   1   2       5085.67       4805.50        73.71 o                         
   3   1   2       1623.55       1612.91        29.15 o                         
   4   1   2        614.25        610.85         9.95 o                         
   5   1   2        235.14        232.87         4.22 o                         
   6   1   2        127.12        126.38         2.59 o                         
   7   1   2        193.54        188.07         3.60 o                         
   8   1   2         47.64         43.93         1.37 o                         
   9   1   2         89.72         87.45         2.19 o                         
  10   1   2         19.11         18.70         1.73 o                         
  11   1   2         72.89         72.17         3.28 o                         
  12   1   2         89.40         90.77         5.25 o                         
 -12   2   2         79.20         81.77         3.73 o                         
 -11   2   2          4.42          7.08         0.99 o                         
 -10   2   2         28.51         28.23         1.29 o                         
  -9   2   2        118.54        117.22         2.77 o                         
  -8   2   2        286.99        256.46         4.85 o                         
  -7   2   2        507.94        477.69         8.13 o                         
  -6   2   2         45.67         53.63         1.49 o                         
  -5   2   2         86.80         89.45         2.02 o                         
  -4   2   2        252.47        259.92         4.01 o                         
  -3   2   2        385.50        444.56         5.84 o                         
  -2   2   2        830.17        863.79        12.83 o                         
  -1   2   2          3.85          3.28         0.29 o                         
   0   2   2        445.01        433.31         5.34 o                         
   1   2   2          3.81          4.60         0.34 o                         
   2   2   2        585.88        603.61         8.79 o                         
   3   2   2        314.01        306.92         5.26 o                         
   4   2   2        392.49        400.18         6.74 o                         
   5   2   2         89.92         98.62         2.15 o                         
   6   2   2         48.19         50.44         1.44 o                         
   7   2   2         44.29         42.78         1.79 o                         
   8   2   2        279.29        263.94         4.92 o                         
   9   2   2         35.11         33.80         1.32 o                         
  10   2   2         19.16         15.86         1.79 o                         
  11   2   2         33.64         33.31         2.53 o                         
  12   2   2         14.18         10.16         1.58 o                         
 -11   3   2          8.53          9.73         1.15 o                         
 -10   3   2         14.55         13.31         1.03 o                         
  -9   3   2         23.59         23.37         1.22 o                         
  -8   3   2        352.71        341.59         6.96 o                         
  -7   3   2        215.61        204.37         4.09 o                         
  -6   3   2         99.66        102.73         2.44 o                         
  -5   3   2        120.27        128.78         2.82 o                         
  -4   3   2         38.21         36.82         1.24 o                         
  -3   3   2        663.40        693.79         9.02 o                         
  -2   3   2        368.21        372.91         5.58 o                         
  -1   3   2        708.61        729.35         9.65 o                         
   0   3   2         60.43         62.63         1.25 o                         
   1   3   2        383.19        404.37         5.16 o                         
   2   3   2         71.93         69.71         1.47 o                         
   3   3   2        340.74        332.81         6.24 o                         
   4   3   2         16.21         16.43         0.81 o                         
   5   3   2        157.34        149.61         3.06 o                         
   6   3   2         89.32         89.93         2.17 o                         
   7   3   2         12.23         14.67         0.97 o                         
   8   3   2         38.35         35.49         2.01 o                         
   9   3   2          7.51          8.02         0.94 o                         
  10   3   2         16.97         16.73         2.05 o                         
  11   3   2          3.91          5.80         1.06 o                         
 -10   4   2         12.97         14.95         3.12 o                         
  -9   4   2          1.52          0.97         0.77 o                         
  -8   4   2         30.55         29.81         1.44 o                         
  -7   4   2         28.47         30.20         1.60 o                         
  -6   4   2         35.48         33.01         1.37 o                         
  -5   4   2          9.84         10.47         1.44 o                         
  -4   4   2         33.12         36.75         1.58 o                         
  -3   4   2         22.68         25.12         1.36 o                         
  -2   4   2         88.37         93.13         2.19 o                         
  -1   4   2        111.90        104.98         1.92 o                         
   0   4   2         50.30         51.78         1.34 o                         
   1   4   2         20.99         20.20         0.78 o                         
   2   4   2        182.70        172.65         3.56 o                         
   3   4   2         22.08         21.04         1.18 o                         
   4   4   2        297.59        288.54         6.20 o                         
   5   4   2         83.76         87.22         2.62 o                         
   6   4   2         74.64         68.64         4.69 o                         
   7   4   2         12.61         13.90         1.26 o                         
   8   4   2          4.78          3.80         0.83 o                         
   9   4   2          6.60          5.92         0.95 o                         
  10   4   2          6.94          9.18         1.41 o                         
  -8   5   2          3.29          3.70         1.23 o                         
  -7   5   2          4.08          9.68         1.47 o                         
  -6   5   2          4.68          4.66         1.16 o                         
  -5   5   2          1.15          1.40         0.87 o                         
  -4   5   2         22.27         21.54         1.73 o                         
  -3   5   2        106.02        108.63         3.17 o                         
  -2   5   2         24.62         22.26         2.22 o                         
  -1   5   2         27.77         26.44         1.08 o                         
   0   5   2         16.46         15.10         0.81 o                         
   1   5   2         63.04         67.48         1.98 o                         
   2   5   2         15.03         16.13         1.02 o                         
   3   5   2         59.68         57.26         2.10 o                         
   4   5   2         24.32         22.98         2.53 o                         
   5   5   2          3.22          2.30         0.92 o                         
   6   5   2         14.78         18.43         2.75 o                         
   7   5   2         69.30         71.43         3.24 o                         
   8   5   2         18.89         22.46         2.33 o                         
  -4   6   2         12.21         10.34         1.53 o                         
  -3   6   2          0.26         -0.26         0.90 o                         
  -2   6   2         22.17         24.23         1.99 o                         
  -1   6   2         38.05         37.31         3.58 o                         
   0   6   2         12.39          8.30         2.01 o                         
   1   6   2         15.19         13.68         2.50 o                         
   2   6   2         60.29         65.26         3.00 o                         
   3   6   2         24.29         26.30         2.01 o                         
   4   6   2          3.79          2.23         1.09 o                         
  -4  -6   3         31.33         29.90         3.19 o                         
  -3  -6   3         55.16         53.16         3.98 o                         
  -2  -6   3         16.40         19.70         2.45 o                         
  -1  -6   3         11.84         11.59         2.01 o                         
   0  -6   3         12.59         12.03         1.96 o                         
   2  -6   3          4.43          6.33         1.91 o                         
   3  -6   3          2.48          2.50         1.77 o                         
  -8  -5   3          8.62          9.63         2.14 o                         
  -7  -5   3          9.73          8.77         1.42 o                         
  -6  -5   3          2.35          0.82         0.90 o                         
  -5  -5   3         19.83         20.12         1.70 o                         
  -4  -5   3         11.05         12.69         2.33 o                         
  -3  -5   3         43.45         43.01         2.95 o                         
  -2  -5   3          4.37          3.50         0.95 o                         
  -1  -5   3         52.53         54.02         2.39 o                         
   0  -5   3         70.19         77.24         2.86 o                         
   1  -5   3         34.00         35.93         1.94 o                         
   2  -5   3         82.33         78.71         3.33 o                         
   3  -5   3         12.41         10.83         1.42 o                         
   4  -5   3         17.38         14.88         2.97 o                         
   5  -5   3         60.84         60.92         3.05 o                         
   6  -5   3          7.00          8.66         1.45 o                         
   7  -5   3         15.19         20.14         3.88 o                         
 -10  -4   3          7.61          4.82         1.06 o                         
  -9  -4   3          3.97          2.96         0.90 o                         
  -8  -4   3         34.43         36.09         2.27 o                         
  -7  -4   3         28.22         27.89         2.28 o                         
  -6  -4   3         34.02         34.44         1.88 o                         
  -5  -4   3          1.13          3.01         0.85 o                         
  -4  -4   3         42.13         40.62         2.03 o                         
  -3  -4   3        229.33        233.29         6.33 o                         
  -2  -4   3         51.33         52.37         2.19 o                         
  -1  -4   3         38.46         35.59         2.50 o                         
   0  -4   3         21.44         20.47         2.55 o                         
   1  -4   3         51.66         52.86         2.06 o                         
   2  -4   3        261.94        257.57         7.04 o                         
   3  -4   3        102.98         97.39         2.75 o                         
   4  -4   3        334.36        330.31         9.03 o                         
   5  -4   3         22.42         22.07         1.84 o                         
   6  -4   3         55.86         54.92         3.09 o                         
   7  -4   3         15.79         16.18         1.70 o                         
   8  -4   3         14.20         15.61         1.75 o                         
   9  -4   3         17.24         17.86         1.92 o                         
 -11  -3   3          7.83          8.61         2.16 o                         
 -10  -3   3         31.73         31.44         1.74 o                         
  -9  -3   3         17.96         18.18         1.87 o                         
  -8  -3   3         94.99         91.11         2.78 o                         
  -7  -3   3        133.12        118.57         4.01 o                         
  -6  -3   3         94.03         87.88         2.55 o                         
  -5  -3   3        122.70        122.71         3.83 o                         
  -4  -3   3        206.41        211.00         4.62 o                         
  -3  -3   3        111.26        121.60         3.53 o                         
  -2  -3   3         52.45         50.40         1.52 o                         
  -1  -3   3         82.71         82.80         2.45 o                         
   0  -3   3        129.49        121.27         2.70 o                         
   1  -3   3        107.17         97.44         2.83 o                         
   2  -3   3          2.43          1.71         0.44 o                         
   3  -3   3        514.39        531.85         8.78 o                         
   4  -3   3        346.95        359.80         7.34 o                         
   5  -3   3        110.10        105.89         3.80 o                         
   6  -3   3        123.34        115.79         4.18 o                         
   7  -3   3          4.12          3.82         1.02 o                         
   8  -3   3          4.22          4.79         1.13 o                         
   9  -3   3          7.90          8.42         1.42 o                         
  10  -3   3         12.48         12.20         1.70 o                         
  11  -3   3         19.14         16.19         1.94 o                         
 -12  -2   3          0.04          1.37         1.79 o                         
 -11  -2   3          2.14          1.12         1.02 o                         
 -10  -2   3          3.34          1.73         0.93 o                         
  -9  -2   3          0.55          0.55         0.63 o                         
  -8  -2   3         75.65         74.95         2.37 o                         
  -7  -2   3        179.59        165.62         5.05 o                         
  -6  -2   3          1.85          2.27         0.64 o                         
  -5  -2   3         54.97         60.11         1.80 o                         
  -4  -2   3        329.49        356.26         8.86 o                         
  -3  -2   3        297.62        316.08         6.29 o                         
  -2  -2   3        275.90        283.22         5.52 o                         
  -1  -2   3        119.45        128.62         2.35 o                         
   0  -2   3        549.16        580.22        10.48 o                         
   1  -2   3         59.93         64.14         2.90 o                         
   2  -2   3        188.75        187.93         3.80 o                         
   3  -2   3       1097.82       1125.51        17.53 o                         
   4  -2   3       1516.03       1502.35        23.64 o                         
   5  -2   3        208.24        219.21         4.60 o                         
   6  -2   3         36.97         36.94         3.04 o                         
   7  -2   3         24.15         24.40         3.44 o                         
   8  -2   3        292.51        266.97         7.74 o                         
   9  -2   3         59.42         56.00         2.79 o                         
  10  -2   3         42.21         40.99         2.59 o                         
  11  -2   3         22.66         20.69         2.18 o                         
  12  -2   3          3.23          5.08         1.50 o                         
 -13  -1   3         12.42          8.69         1.60 o                         
 -12  -1   3         34.60         35.00         2.52 o                         
 -11  -1   3        248.97        242.35         7.46 o                         
 -10  -1   3        208.12        219.87         9.70 o                         
  -9  -1   3         39.14         37.44         2.11 o                         
  -8  -1   3         10.50         12.40         0.94 o                         
  -7  -1   3        358.28        400.75        26.93 o                         
  -6  -1   3        270.51        287.07        16.57 o                         
  -5  -1   3         65.83         70.02         1.91 o                         
  -4  -1   3        923.67        936.01        17.61 o                         
  -3  -1   3       1533.33       1508.04        24.05 o                         
  -2  -1   3        439.68        432.12         6.97 o                         
  -1  -1   3        360.55        350.53         5.62 o                         
   0  -1   3       1531.80       1584.53        33.02 o                         
   1  -1   3        316.68        329.37         7.20 o                         
   2  -1   3        742.16        749.00        11.79 o                         
   3  -1   3        720.62        702.56        11.13 o                         
   4  -1   3        462.11        450.97         7.32 o                         
   5  -1   3        298.52        302.93         8.98 o                         
   6  -1   3          1.92          1.70         0.35 o                         
   7  -1   3         74.82         78.10         2.95 o                         
   8  -1   3         42.06         44.80         2.26 o                         
   9  -1   3         16.71         17.13         1.64 o                         
  10  -1   3         54.27         51.85         2.70 o                         
  11  -1   3          2.19          1.94         1.09 o                         
  12  -1   3          4.23          4.69         1.38 o                         
 -13   0   3          8.72         11.09         1.77 o                         
 -12   0   3          0.01         -0.25         0.95 o                         
 -11   0   3        544.72        541.70        14.26 o                         
 -10   0   3         37.31         43.00         2.45 o                         
  -9   0   3        228.08        234.64         6.85 o                         
  -8   0   3          0.12          0.65         0.61 o                         
  -7   0   3         15.77         18.81         0.90 o                         
  -6   0   3         12.29         13.60         0.64 o                         
  -5   0   3         35.15         37.06         0.99 o                         
  -4   0   3          7.89          5.89         0.41 o                         
  -3   0   3         66.52         76.53         1.87 o                         
  -2   0   3       2729.34       2706.54        41.61 o                         
  -1   0   3        372.64        359.28         5.73 o                         
   0   0   3        908.53        874.11        13.59 o                         
   1   0   3       1427.58       1381.92        21.38 o                         
   2   0   3       1208.32       1181.38        18.36 o                         
   3   0   3         43.21         40.85         1.02 o                         
   4   0   3        837.70        862.96        13.64 o                         
   5   0   3         95.91         93.88         1.96 o                         
   6   0   3          4.71          3.12         0.57 o                         
   7   0   3         81.82         86.68         1.97 o                         
   8   0   3        388.90        375.38         6.52 o                         
   9   0   3         70.25         72.52         3.12 o                         
  10   0   3        115.17        107.03         4.08 o                         
  11   0   3          0.44         -0.09         0.95 o                         
  12   0   3        100.62        104.63         7.85 o                         
 -13   1   3         12.43         11.07         1.72 o                         
 -12   1   3         34.44         36.08         2.51 o                         
 -11   1   3        249.24        238.95         7.40 o                         
 -10   1   3        207.86        216.40         7.06 o                         
  -9   1   3         39.09         39.24         1.65 o                         
  -8   1   3         10.55         11.81         1.32 o                         
  -7   1   3        357.88        409.12        16.39 o                         
  -6   1   3        270.13        287.92         8.01 o                         
  -5   1   3         65.89         74.98         2.53 o                         
  -4   1   3        923.65        976.40        15.35 o                         
  -3   1   3       1534.13       1593.57        23.99 o                         
  -2   1   3        439.41        437.62         6.96 o                         
  -1   1   3        361.02        351.19         6.43 o                         
   0   1   3       1531.51       1544.54        21.76 o                         
   1   1   3        316.52        319.35         4.61 o                         
   2   1   3        741.98        744.76        11.74 o                         
   3   1   3        720.55        701.59        11.13 o                         
   4   1   3        462.62        444.70         7.34 o                         
   5   1   3        298.51        300.83         5.19 o                         
   6   1   3          1.93          1.25         0.37 o                         
   7   1   3         74.91         75.09         1.86 o                         
   8   1   3         42.04         42.04         1.38 o                         
   9   1   3         16.64         18.31         0.99 o                         
  10   1   3         54.32         52.26         2.64 o                         
  11   1   3          2.16          2.22         1.07 o                         
  12   1   3          4.14          4.87         1.55 o                         
 -12   2   3          0.05          0.05         0.90 o                         
 -11   2   3          2.09          1.46         0.74 o                         
 -10   2   3          3.36          2.24         0.78 o                         
  -9   2   3          0.57          1.18         0.66 o                         
  -8   2   3         75.62         74.55         2.38 o                         
  -7   2   3        179.63        171.03         4.08 o                         
  -6   2   3          1.86          1.88         0.56 o                         
  -5   2   3         54.89         59.74         1.85 o                         
  -4   2   3        329.45        359.79         5.29 o                         
  -3   2   3        297.90        323.52         4.78 o                         
  -2   2   3        275.82        282.87         4.26 o                         
  -1   2   3        119.30        128.28         2.42 o                         
   0   2   3        548.72        578.36         8.41 o                         
   1   2   3         60.10         67.06         1.22 o                         
   2   2   3        188.36        187.69         3.00 o                         
   3   2   3       1097.20       1101.32        17.51 o                         
   4   2   3       1515.58       1524.59        23.70 o                         
   5   2   3        207.66        210.71         3.95 o                         
   6   2   3         37.00         33.84         1.15 o                         
   7   2   3         24.20         23.25         1.03 o                         
   8   2   3        292.91        273.00         5.11 o                         
   9   2   3         59.24         55.57         1.74 o                         
  10   2   3         42.21         42.64         1.59 o                         
  11   2   3         22.72         23.14         1.96 o                         
  12   2   3          3.26          7.07         2.01 o                         
 -11   3   3          7.86         10.57         1.21 o                         
 -10   3   3         31.67         29.08         1.70 o                         
  -9   3   3         17.92         20.29         1.39 o                         
  -8   3   3         94.89         90.06         2.84 o                         
  -7   3   3        133.09        115.93         3.23 o                         
  -6   3   3         93.84         88.51         3.49 o                         
  -5   3   3        122.74        124.65         3.24 o                         
  -4   3   3        206.79        210.27         4.75 o                         
  -3   3   3        111.13        121.24         2.17 o                         
  -2   3   3         52.62         51.23         1.18 o                         
  -1   3   3         82.64         82.17         1.51 o                         
   0   3   3        129.32        125.13         2.26 o                         
   1   3   3        107.43         97.82         1.71 o                         
   2   3   3          2.43          2.19         0.33 o                         
   3   3   3        514.74        528.49        10.20 o                         
   4   3   3        347.32        363.08         7.33 o                         
   5   3   3        109.90        108.83         2.92 o                         
   6   3   3        123.34        126.67         3.23 o                         
   7   3   3          4.13          3.43         0.85 o                         
   8   3   3          4.21          4.28         0.90 o                         
   9   3   3          7.91         10.41         1.19 o                         
  10   3   3         12.48         10.97         1.11 o                         
  11   3   3         19.14         19.77         1.73 o                         
 -10   4   3          7.58          6.04         1.08 o                         
  -9   4   3          4.04          3.23         0.91 o                         
  -8   4   3         34.47         32.68         1.79 o                         
  -7   4   3         28.20         28.99         1.61 o                         
  -6   4   3         34.07         31.91         1.64 o                         
  -5   4   3          1.14          3.23         0.84 o                         
  -4   4   3         42.26         39.07         1.67 o                         
  -3   4   3        228.99        227.08         5.24 o                         
  -2   4   3         51.30         48.25         1.27 o                         
  -1   4   3         38.33         37.63         1.02 o                         
   0   4   3         21.37         20.82         1.32 o                         
   1   4   3         51.52         53.14         1.41 o                         
   2   4   3        261.71        259.84         4.91 o                         
   3   4   3        103.10         99.55         2.73 o                         
   4   4   3        334.09        327.57         6.95 o                         
   5   4   3         22.43         25.19         1.37 o                         
   6   4   3         55.88         51.97         2.46 o                         
   7   4   3         15.77         16.63         1.53 o                         
   8   4   3         14.13         11.87         1.41 o                         
   9   4   3         17.23         16.67         1.60 o                         
  -8   5   3          8.61          7.48         1.47 o                         
  -7   5   3          9.67          8.89         1.44 o                         
  -6   5   3          2.37          1.23         0.75 o                         
  -5   5   3         19.85         17.45         1.35 o                         
  -4   5   3         11.10         11.69         1.09 o                         
  -3   5   3         43.51         44.23         1.88 o                         
  -2   5   3          4.35          4.80         0.82 o                         
  -1   5   3         52.58         51.77         1.70 o                         
   0   5   3         70.26         71.34         2.54 o                         
   1   5   3         34.04         38.00         2.07 o                         
   2   5   3         82.38         80.50         3.19 o                         
   3   5   3         12.43          8.39         1.18 o                         
   4   5   3         17.33         14.82         1.49 o                         
   5   5   3         60.77         57.78         3.88 o                         
   6   5   3          6.94          6.41         1.30 o                         
   7   5   3         15.22         18.81         1.80 o                         
  -4   6   3         31.32         35.50         4.44 o                         
  -3   6   3         55.22         56.45         2.93 o                         
  -2   6   3         16.29         18.21         2.60 o                         
  -1   6   3         11.87         10.31         2.11 o                         
   0   6   3         12.60         11.54         2.21 o                         
   1   6   3          1.73          2.32         1.00 o                         
   2   6   3          4.41          4.19         1.14 o                         
   3   6   3          2.45          0.68         0.98 o                         
  -4  -6   4         13.84         16.65         1.79 o                         
  -3  -6   4         61.37         61.08         3.53 o                         
  -2  -6   4         32.78         38.16         6.53 o                         
  -1  -6   4         13.13         14.33         2.26 o                         
   0  -6   4         19.07         26.70         4.42 o                         
   1  -6   4          5.74          7.71         1.96 o                         
   2  -6   4          4.02          4.70         1.33 o                         
   3  -6   4         23.43         26.77         4.44 o                         
  -8  -5   4          0.52         -0.83         1.13 o                         
  -7  -5   4         10.43          8.93         2.01 o                         
  -6  -5   4          3.70          5.01         1.57 o                         
  -5  -5   4         36.23         28.18         2.95 o                         
  -4  -5   4         23.34         24.00         2.65 o                         
  -3  -5   4         12.07         13.01         1.91 o                         
  -2  -5   4          5.56          4.11         2.14 o                         
  -1  -5   4         19.49         18.12         1.62 o                         
   0  -5   4          1.58          0.69         0.73 o                         
   1  -5   4         86.01         90.39         5.33 o                         
   2  -5   4         30.80         32.68         2.15 o                         
   3  -5   4         35.64         36.84         2.38 o                         
   4  -5   4         18.57         20.70         1.87 o                         
   5  -5   4         18.27         19.10         1.89 o                         
   6  -5   4         19.96         24.54         2.19 o                         
   7  -5   4         26.54         32.90         2.53 o                         
 -10  -4   4         57.25         63.45         3.13 o                         
  -9  -4   4         67.29         74.61         3.29 o                         
  -8  -4   4          0.67          1.11         0.90 o                         
  -7  -4   4         29.90         29.37         2.00 o                         
  -6  -4   4         20.32         20.37         1.61 o                         
  -5  -4   4         22.83         23.96         1.68 o                         
  -4  -4   4         24.14         25.23         2.45 o                         
  -3  -4   4         61.46         58.71         2.37 o                         
  -2  -4   4         66.13         62.22         2.03 o                         
  -1  -4   4        248.40        258.19         5.52 o                         
   0  -4   4        421.59        412.74        13.13 o                         
   1  -4   4        493.19        464.56        10.95 o                         
   2  -4   4          1.75          0.58         0.79 o                         
   3  -4   4        231.72        235.18         6.90 o                         
   4  -4   4        181.13        181.00         5.82 o                         
   5  -4   4          4.92          3.78         1.04 o                         
   6  -4   4         18.98         15.39         2.28 o                         
   7  -4   4         14.34         17.21         2.82 o                         
   8  -4   4         16.60         20.66         2.03 o                         
   9  -4   4          0.33         -0.93         0.93 o                         
 -11  -3   4         14.72         14.93         1.35 o                         
 -10  -3   4         25.78         25.89         1.80 o                         
  -9  -3   4         33.40         31.85         2.98 o                         
  -8  -3   4         15.16         13.00         1.14 o                         
  -7  -3   4         73.96         76.06         2.41 o                         
  -6  -3   4          4.79          5.91         0.78 o                         
  -5  -3   4         50.33         54.48         1.82 o                         
  -4  -3   4        129.63        135.12         3.21 o                         
  -3  -3   4         98.23        106.20         3.22 o                         
  -2  -3   4         42.51         47.96         1.27 o                         
  -1  -3   4        132.93        141.29         3.19 o                         
   0  -3   4          3.17          3.81         0.67 o                         
   1  -3   4        120.61        119.04         3.63 o                         
   2  -3   4        111.76        123.47         2.89 o                         
   3  -3   4         82.31         74.42         1.80 o                         
   4  -3   4        328.36        330.78         6.89 o                         
   5  -3   4        794.98        771.08        18.77 o                         
   6  -3   4         98.40         92.57         3.59 o                         
   7  -3   4         29.34         24.39         2.87 o                         
   8  -3   4          5.41          3.97         1.11 o                         
   9  -3   4          2.40          3.04         1.14 o                         
  10  -3   4         35.53         33.98         2.51 o                         
 -12  -2   4          1.77          1.42         1.16 o                         
 -11  -2   4         80.31         82.41         2.88 o                         
 -10  -2   4         40.08         42.26         1.87 o                         
  -9  -2   4         15.35         16.17         1.82 o                         
  -8  -2   4        130.32        124.54         3.29 o                         
  -7  -2   4        257.52        252.96         5.53 o                         
  -6  -2   4        793.49        819.78        15.28 o                         
  -5  -2   4        153.06        143.73         3.34 o                         
  -4  -2   4         25.77         26.88         0.94 o                         
  -3  -2   4         65.99         63.75         1.47 o                         
  -2  -2   4         88.57        105.95         2.07 o                         
  -1  -2   4        149.83        152.30         2.70 o                         
   0  -2   4        215.66        213.38         5.38 o                         
   1  -2   4         20.90         19.03         1.04 o                         
   2  -2   4         43.16         43.90         1.49 o                         
   3  -2   4        242.45        253.55         4.45 o                         
   4  -2   4        767.17        752.67        13.96 o                         
   5  -2   4        350.11        343.47         7.15 o                         
   6  -2   4        184.22        187.10         5.48 o                         
   7  -2   4         38.45         34.33         2.05 o                         
   8  -2   4        132.64        120.71         4.32 o                         
   9  -2   4         49.61         48.25         2.62 o                         
  10  -2   4         14.22         12.46         1.63 o                         
  11  -2   4          1.52          1.74         1.13 o                         
 -13  -1   4         12.41         15.07         1.96 o                         
 -12  -1   4          1.43          1.94         1.15 o                         
 -11  -1   4         22.67         27.12         2.68 o                         
 -10  -1   4         17.47         20.00         2.04 o                         
  -9  -1   4        268.90        299.05         9.08 o                         
  -8  -1   4        198.18        216.62        10.89 o                         
  -7  -1   4         42.12         41.21         2.73 o                         
  -6  -1   4        135.58        141.54         6.09 o                         
  -5  -1   4        477.67        498.43         8.41 o                         
  -4  -1   4       1047.13       1089.74        17.45 o                         
  -3  -1   4        767.78        774.23        12.29 o                         
  -2  -1   4       1030.67       1039.88        16.20 o                         
  -1  -1   4         72.35         68.48         1.33 o                         
   0  -1   4        711.98        677.65        12.22 o                         
   1  -1   4        536.10        497.51        11.11 o                         
   2  -1   4        629.73        597.74         9.66 o                         
   3  -1   4         73.13         71.90         1.57 o                         
   4  -1   4         32.51         30.30         0.94 o                         
   5  -1   4         13.14         14.92         0.71 o                         
   6  -1   4        101.51         88.38         1.95 o                         
   7  -1   4         11.68         11.22         0.86 o                         
   8  -1   4         19.98         20.27         1.63 o                         
   9  -1   4         33.48         31.68         3.02 o                         
  10  -1   4         82.27         75.85         5.15 o                         
  11  -1   4          0.53          0.69         1.02 o                         
  12  -1   4          5.28          1.71         1.23 o                         
 -13   0   4          0.74          0.39         1.21 o                         
 -12   0   4         52.20         52.06         4.25 o                         
 -11   0   4         71.81         72.74         3.40 o                         
 -10   0   4        962.97       1048.61        30.98 o                         
  -9   0   4          0.50         -0.01         0.91 o                         
  -8   0   4         40.47         49.90         1.76 o                         
  -7   0   4          7.78         12.12         0.79 o                         
  -6   0   4          1.28          3.01         0.41 o                         
  -5   0   4        818.23        958.48        30.34 o                         
  -4   0   4          8.84         11.00         0.55 o                         
  -3   0   4       1186.27       1248.31        19.44 o                         
  -2   0   4        969.30        948.51        14.82 o                         
  -1   0   4        122.95        127.37         2.37 o                         
   0   0   4         90.04         85.12         2.08 o                         
   1   0   4        501.31        525.59         8.37 o                         
   2   0   4         47.57         42.93         1.15 o                         
   3   0   4         47.13         54.13         1.26 o                         
   4   0   4        356.74        349.82         5.86 o                         
   5   0   4          6.22          8.42         0.57 o                         
   6   0   4         84.87         96.78         2.12 o                         
   7   0   4        194.88        177.16         3.44 o                         
   8   0   4         19.68         22.92         0.99 o                         
   9   0   4        197.51        198.59         6.06 o                         
  10   0   4          1.82          1.06         0.95 o                         
  11   0   4         21.84         23.16         2.95 o                         
  12   0   4         98.20        102.10         4.30 o                         
 -13   1   4         12.40         15.86         2.38 o                         
 -12   1   4          1.42          1.17         1.16 o                         
 -11   1   4         22.54         21.08         1.96 o                         
 -10   1   4         17.50         19.13         1.75 o                         
  -9   1   4        268.54        284.64        22.21 o                         
  -8   1   4        198.26        200.27        13.16 o                         
  -7   1   4         41.90         40.81         2.09 o                         
  -6   1   4        135.82        140.75         3.88 o                         
  -5   1   4        478.56        525.62         8.30 o                         
  -4   1   4       1045.51       1130.62        17.38 o                         
  -3   1   4        768.08        779.87        13.17 o                         
  -2   1   4       1030.49       1033.46        16.47 o                         
  -1   1   4         72.17         68.63         1.43 o                         
   0   1   4        712.53        684.31        10.82 o                         
   1   1   4        536.19        504.77         7.24 o                         
   2   1   4        629.46        609.12         9.60 o                         
   3   1   4         73.01         70.84         1.52 o                         
   4   1   4         32.32         28.78         0.91 o                         
   5   1   4         13.20         14.84         0.72 o                         
   6   1   4        101.64         85.76         1.97 o                         
   7   1   4         11.67         11.84         0.75 o                         
   8   1   4         19.89         19.97         0.99 o                         
   9   1   4         33.49         33.04         1.31 o                         
  10   1   4         82.08         86.31         6.55 o                         
  11   1   4          0.53         -0.25         0.94 o                         
  12   1   4          5.25          5.23         1.34 o                         
 -12   2   4          1.76          2.61         1.28 o                         
 -11   2   4         80.33         84.99         2.88 o                         
 -10   2   4         39.90         36.96         2.95 o                         
  -9   2   4         15.40         13.91         1.12 o                         
  -8   2   4        130.59        123.33         3.36 o                         
  -7   2   4        257.40        253.52         5.65 o                         
  -6   2   4        793.52        795.12        15.47 o                         
  -5   2   4        153.17        144.34         2.82 o                         
  -4   2   4         25.71         27.27         0.74 o                         
  -3   2   4         66.13         61.70         1.40 o                         
  -2   2   4         88.30        104.39         2.09 o                         
  -1   2   4        149.92        149.57         2.82 o                         
   0   2   4        215.99        225.63         3.51 o                         
   1   2   4         20.91         21.04         0.72 o                         
   2   2   4         43.33         45.40         0.97 o                         
   3   2   4        242.28        251.89         4.38 o                         
   4   2   4        768.41        761.03        12.19 o                         
   5   2   4        349.75        352.29         6.03 o                         
   6   2   4        184.13        176.54         3.59 o                         
   7   2   4         38.54         35.13         1.25 o                         
   8   2   4        132.46        119.72         2.74 o                         
   9   2   4         49.57         47.63         2.20 o                         
  10   2   4         14.28         16.06         1.21 o                         
  11   2   4          1.54          1.67         1.00 o                         
 -11   3   4         14.75         15.62         1.50 o                         
 -10   3   4         25.68         26.47         1.67 o                         
  -9   3   4         33.38         32.55         1.74 o                         
  -8   3   4         15.23         12.70         1.11 o                         
  -7   3   4         73.95         73.74         2.47 o                         
  -6   3   4          4.79          3.23         0.70 o                         
  -5   3   4         50.22         56.78         2.18 o                         
  -4   3   4        129.69        132.18         3.38 o                         
  -3   3   4         97.99        105.07         1.99 o                         
  -2   3   4         42.53         49.16         1.31 o                         
  -1   3   4        132.67        140.29         2.82 o                         
   0   3   4          3.24          4.77         0.42 o                         
   1   3   4        120.92        128.54         2.59 o                         
   2   3   4        111.69        123.25         2.60 o                         
   3   3   4         82.36         74.59         2.09 o                         
   4   3   4        328.77        331.05         6.79 o                         
   5   3   4        795.69        761.27        27.90 o                         
   6   3   4         98.38         96.01         5.08 o                         
   7   3   4         29.32         22.67         1.30 o                         
   8   3   4          5.42          5.72         1.02 o                         
   9   3   4          2.34          2.44         0.90 o                         
  10   3   4         35.56         38.33         2.31 o                         
 -10   4   4         57.14         59.41         4.68 o                         
  -9   4   4         67.27         71.84         2.76 o                         
  -8   4   4          0.67          0.14         0.69 o                         
  -7   4   4         30.02         31.82         1.70 o                         
  -6   4   4         20.28         22.45         1.44 o                         
  -5   4   4         22.85         22.69         1.40 o                         
  -4   4   4         24.29         22.76         1.35 o                         
  -3   4   4         61.33         51.52         1.96 o                         
  -2   4   4         66.36         66.13         2.13 o                         
  -1   4   4        248.65        256.92         4.79 o                         
   0   4   4        421.72        422.08         7.31 o                         
   1   4   4        493.73        469.38         8.14 o                         
   2   4   4          1.73          1.45         0.58 o                         
   3   4   4        231.43        236.84         6.68 o                         
   4   4   4        181.45        173.37         5.21 o                         
   5   4   4          4.89          5.13         0.99 o                         
   6   4   4         18.95         16.62         1.49 o                         
   7   4   4         14.22         14.57         1.47 o                         
   8   4   4         16.70         20.03         1.75 o                         
   9   4   4          0.31         -0.50         1.23 o                         
  -8   5   4          0.54          1.74         0.87 o                         
  -7   5   4         10.44         10.33         2.03 o                         
  -6   5   4          3.70          3.44         0.90 o                         
  -5   5   4         36.16         37.01         2.59 o                         
  -4   5   4         23.33         23.06         1.88 o                         
  -3   5   4         12.04         11.96         1.16 o                         
  -2   5   4          5.56          5.19         1.11 o                         
  -1   5   4         19.49         20.42         1.75 o                         
   0   5   4          1.60          1.45         0.57 o                         
   1   5   4         85.92         90.26         2.77 o                         
   2   5   4         30.65         34.01         1.67 o                         
   3   5   4         35.58         37.20         4.03 o                         
   4   5   4         18.55         19.95         1.68 o                         
   5   5   4         18.24         17.70         1.99 o                         
   6   5   4         20.04         16.83         1.72 o                         
   7   5   4         26.50         25.82         2.90 o                         
  -4   6   4         13.88         19.39         2.75 o                         
  -3   6   4         61.23         64.65         4.71 o                         
  -2   6   4         32.83         39.62         3.78 o                         
  -1   6   4         13.16          9.92         2.16 o                         
   0   6   4         19.01         20.03         2.80 o                         
   1   6   4          5.76          6.94         1.99 o                         
   2   6   4          4.01          5.17         1.17 o                         
   3   6   4         23.45         26.12         2.03 o                         
  -3  -6   5         57.96         57.73         3.00 o                         
  -2  -6   5         23.78         27.13         3.61 o                         
  -1  -6   5          7.79         10.60         2.06 o                         
   0  -6   5          1.65          3.53         1.12 o                         
   1  -6   5          1.49          1.28         1.47 o                         
   2  -6   5         33.38         37.86         2.65 o                         
  -7  -5   5          3.95          5.48         1.27 o                         
  -6  -5   5          2.64          4.20         1.05 o                         
  -5  -5   5          1.89          2.74         1.06 o                         
  -4  -5   5         45.63         46.15         2.55 o                         
  -3  -5   5         28.66         26.61         1.91 o                         
  -2  -5   5         34.09         30.54         2.01 o                         
  -1  -5   5         98.69        103.53         4.69 o                         
   0  -5   5        105.94        100.68         5.11 o                         
   1  -5   5         80.10         85.16         3.29 o                         
   2  -5   5         42.86         39.19         2.38 o                         
   3  -5   5          9.24          9.25         1.44 o                         
   4  -5   5          0.88          0.18         0.86 o                         
   5  -5   5          0.04          0.57         1.18 o                         
   6  -5   5         16.06         17.90         1.98 o                         
 -10  -4   5          0.87          1.46         0.85 o                         
  -9  -4   5          4.43          5.92         1.02 o                         
  -8  -4   5         14.82         13.49         2.31 o                         
  -7  -4   5         92.23         95.68         2.98 o                         
  -6  -4   5         20.38         19.07         1.30 o                         
  -5  -4   5         65.19         61.40         2.74 o                         
  -4  -4   5         19.80         17.97         1.49 o                         
  -3  -4   5         35.15         35.34         1.94 o                         
  -2  -4   5         78.90         78.85         2.97 o                         
  -1  -4   5         79.09         84.28         2.95 o                         
   0  -4   5        154.10        138.87         8.20 o                         
   1  -4   5         76.45         72.41         2.75 o                         
   2  -4   5         54.13         52.95         3.31 o                         
   3  -4   5         42.86         45.36         2.09 o                         
   4  -4   5          3.69          4.10         1.62 o                         
   5  -4   5         16.90         15.76         1.67 o                         
   6  -4   5         63.26         66.67         3.21 o                         
   7  -4   5         52.46         53.42         2.97 o                         
   8  -4   5         19.21         19.27         3.63 o                         
   9  -4   5         14.03         13.08         1.85 o                         
 -11  -3   5          3.46          3.13         0.81 o                         
 -10  -3   5         88.07         93.23         2.62 o                         
  -9  -3   5          3.00          2.83         0.71 o                         
  -8  -3   5         41.03         42.72         1.86 o                         
  -7  -3   5          3.58          2.09         0.77 o                         
  -6  -3   5         14.45         16.74         0.97 o                         
  -5  -3   5         26.32         28.40         1.13 o                         
  -4  -3   5         83.05         78.73         2.28 o                         
  -3  -3   5        134.84        137.10         4.22 o                         
  -2  -3   5        146.15        151.25         3.46 o                         
  -1  -3   5         39.13         48.83         1.53 o                         
   0  -3   5         35.08         33.97         1.58 o                         
   1  -3   5        191.04        179.93         4.76 o                         
   2  -3   5         88.12         88.14         2.33 o                         
   3  -3   5          8.43         10.51         0.72 o                         
   4  -3   5         26.85         26.99         1.34 o                         
   5  -3   5        462.56        461.05        11.90 o                         
   6  -3   5        122.15        118.08         4.30 o                         
   7  -3   5         22.05         21.75         2.28 o                         
   8  -3   5          2.06          2.25         1.06 o                         
   9  -3   5         22.58         21.52         3.66 o                         
  10  -3   5          3.16          4.32         2.38 o                         
 -12  -2   5         17.54         23.02         2.95 o                         
 -11  -2   5         60.76         66.33         2.51 o                         
 -10  -2   5         36.38         37.79         2.78 o                         
  -9  -2   5         73.35         72.24         2.07 o                         
  -8  -2   5        183.64        174.40         4.05 o                         
  -7  -2   5          9.18          8.17         0.72 o                         
  -6  -2   5        103.92         98.17         2.26 o                         
  -5  -2   5          5.68          6.79         0.59 o                         
  -4  -2   5         16.68         17.97         0.80 o                         
  -3  -2   5        287.27        284.87         4.87 o                         
  -2  -2   5         18.64         20.51         0.70 o                         
  -1  -2   5         62.69         66.51         1.33 o                         
   0  -2   5        131.50        132.38         3.29 o                         
   1  -2   5         90.10        101.31         2.95 o                         
   2  -2   5         24.69         34.43         1.34 o                         
   3  -2   5        106.67        114.07         2.41 o                         
   4  -2   5        118.35        120.61         2.50 o                         
   5  -2   5         38.73         43.09         1.57 o                         
   6  -2   5        211.69        211.68         6.11 o                         
   7  -2   5          4.39          4.32         1.02 o                         
   8  -2   5        117.07        115.72         4.27 o                         
   9  -2   5         18.25         19.66         1.79 o                         
  10  -2   5         17.56         16.23         2.53 o                         
  11  -2   5         13.86         14.61         1.84 o                         
 -13  -1   5          7.66          7.64         1.60 o                         
 -12  -1   5          1.67          0.66         1.12 o                         
 -11  -1   5         36.37         38.37         6.73 o                         
 -10  -1   5         31.35         36.76         3.17 o                         
  -9  -1   5        103.31        124.10         9.94 o                         
  -8  -1   5         91.78        103.55         4.75 o                         
  -7  -1   5         74.56         79.14         2.17 o                         
  -6  -1   5        222.72        229.97         4.28 o                         
  -5  -1   5        254.84        279.57         4.99 o                         
  -4  -1   5        214.23        210.58         4.83 o                         
  -3  -1   5        184.32        180.12         3.97 o                         
  -2  -1   5        615.74        597.21         9.45 o                         
  -1  -1   5         51.18         49.18         1.47 o                         
   0  -1   5        899.07        875.42        18.76 o                         
   1  -1   5       2836.27       2821.21        60.18 o                         
   2  -1   5        713.67        744.85        11.96 o                         
   3  -1   5        379.28        380.82         6.37 o                         
   4  -1   5        328.97        318.56         5.44 o                         
   5  -1   5        258.74        258.48         4.56 o                         
   6  -1   5         65.43         59.92         1.56 o                         
   7  -1   5         62.73         64.13         2.07 o                         
   8  -1   5         55.52         54.69         2.60 o                         
   9  -1   5        126.83        129.42         4.58 o                         
  10  -1   5         19.04         17.81         1.80 o                         
  11  -1   5          3.38          3.86         1.62 o                         
 -13   0   5          0.76          0.82         1.15 o                         
 -12   0   5         75.46         73.13         3.54 o                         
 -11   0   5        181.72        181.76         6.06 o                         
 -10   0   5          2.42          0.12         0.90 o                         
  -9   0   5        246.14        274.20         9.01 o                         
  -8   0   5         63.11         72.10         2.22 o                         
  -7   0   5         44.31         42.54         2.16 o                         
  -6   0   5        220.99        261.09         8.90 o                         
  -5   0   5        101.46         99.60         2.32 o                         
  -4   0   5       3685.21       3962.11        60.96 o                         
  -3   0   5        145.48        137.97         2.56 o                         
  -2   0   5       1145.79       1156.28        18.07 o                         
  -1   0   5         40.21         39.53         0.95 o                         
   0   0   5          8.40          7.30         0.40 o                         
   1   0   5       1002.69       1022.79        18.74 o                         
   2   0   5        483.21        472.57         7.68 o                         
   3   0   5         60.53         69.45         1.56 o                         
   4   0   5         35.81         40.99         1.15 o                         
   5   0   5         45.12         44.76         1.28 o                         
   6   0   5         44.73         49.85         1.40 o                         
   7   0   5         28.84         22.92         1.00 o                         
   8   0   5        234.77        223.17         4.30 o                         
   9   0   5         30.54         28.73         4.47 o                         
  10   0   5         86.25         84.95         3.55 o                         
  11   0   5          5.78          4.78         1.27 o                         
  12   0   5         57.48         62.31         3.29 o                         
 -13   1   5          7.68          7.70         1.60 o                         
 -12   1   5          1.66          1.57         1.05 o                         
 -11   1   5         36.33         35.73         2.68 o                         
 -10   1   5         31.33         32.79         2.26 o                         
  -9   1   5        103.24        111.44         9.79 o                         
  -8   1   5         92.02         97.51         3.63 o                         
  -7   1   5         74.57         81.95         3.11 o                         
  -6   1   5        223.09        237.93         5.81 o                         
  -5   1   5        254.64        291.57         4.91 o                         
  -4   1   5        214.22        213.94         3.74 o                         
  -3   1   5        185.02        178.96         3.21 o                         
  -2   1   5        615.02        586.55         9.50 o                         
  -1   1   5         50.93         49.91         1.20 o                         
   0   1   5        897.65        881.48        13.91 o                         
   1   1   5       2837.71       2853.35        48.13 o                         
   2   1   5        712.91        751.89        12.69 o                         
   3   1   5        379.25        379.99         6.32 o                         
   4   1   5        329.45        312.31         5.39 o                         
   5   1   5        258.18        249.39         4.53 o                         
   6   1   5         65.22         57.05         1.56 o                         
   7   1   5         62.60         59.80         1.68 o                         
   8   1   5         55.62         51.68         1.61 o                         
   9   1   5        126.82        130.47         2.97 o                         
  10   1   5         19.09         22.64         1.94 o                         
  11   1   5          3.36          5.08         1.27 o                         
 -12   2   5         17.48         19.45         3.44 o                         
 -11   2   5         60.98         60.04         3.14 o                         
 -10   2   5         36.36         38.18         2.37 o                         
  -9   2   5         73.55         68.48         3.11 o                         
  -8   2   5        183.22        166.81         5.38 o                         
  -7   2   5          9.20          7.78         1.09 o                         
  -6   2   5        103.78        101.35         8.44 o                         
  -5   2   5          5.67          6.84         0.63 o                         
  -4   2   5         16.70         17.58         1.29 o                         
  -3   2   5        287.12        278.10         4.85 o                         
  -2   2   5         18.68         20.21         1.20 o                         
  -1   2   5         62.75         61.82         1.50 o                         
   0   2   5        130.98        131.22         2.61 o                         
   1   2   5         90.15        101.47         3.86 o                         
   2   2   5         24.69         33.76         1.00 o                         
   3   2   5        106.58        116.81         2.64 o                         
   4   2   5        118.28        118.41         2.41 o                         
   5   2   5         38.62         43.05         1.51 o                         
   6   2   5        211.75        201.94         4.58 o                         
   7   2   5          4.38          4.46         0.71 o                         
   8   2   5        116.94        116.94         3.17 o                         
   9   2   5         18.25         16.84         1.44 o                         
  10   2   5         17.63         16.08         1.47 o                         
 -11   3   5          3.46          2.24         1.14 o                         
 -10   3   5         88.02         95.17         3.94 o                         
  -9   3   5          3.00          4.29         1.07 o                         
  -8   3   5         41.08         40.32         2.05 o                         
  -7   3   5          3.64          3.90         0.79 o                         
  -6   3   5         14.42         14.71         1.44 o                         
  -5   3   5         26.41         28.22         1.77 o                         
  -4   3   5         83.15         79.62         2.98 o                         
  -3   3   5        134.71        133.39         2.81 o                         
  -2   3   5        146.37        151.03         2.99 o                         
  -1   3   5         39.17         47.85         1.37 o                         
   0   3   5         35.04         34.42         0.98 o                         
   1   3   5        191.07        179.90         4.06 o                         
   2   3   5         87.92         88.40         3.85 o                         
   3   3   5          8.36         10.36         2.28 o                         
   4   3   5         26.80         27.76         1.65 o                         
   5   3   5        461.74        452.37        11.04 o                         
   6   3   5        122.28        125.12         4.02 o                         
   7   3   5         22.01         21.87         1.63 o                         
   8   3   5          2.04          2.62         0.92 o                         
   9   3   5         22.52         21.88         1.75 o                         
  10   3   5          3.19          2.61         1.01 o                         
 -10   4   5          0.88          1.21         1.05 o                         
  -9   4   5          4.44          2.81         0.94 o                         
  -8   4   5         14.85         15.57         1.38 o                         
  -7   4   5         92.27         93.47         3.09 o                         
  -6   4   5         20.39         22.51         2.07 o                         
  -5   4   5         65.26         66.70         2.92 o                         
  -4   4   5         19.81         17.78         1.54 o                         
  -3   4   5         35.12         31.74         3.07 o                         
  -2   4   5         79.10         81.83         2.03 o                         
  -1   4   5         79.05         78.10         2.11 o                         
   0   4   5        154.01        147.15         3.16 o                         
   1   4   5         76.45         72.47         2.00 o                         
   2   4   5         54.21         53.32         1.97 o                         
   3   4   5         42.92         42.59         2.18 o                         
   4   4   5          3.65          3.41         0.90 o                         
   5   4   5         16.95         15.58         1.84 o                         
   6   4   5         63.45         64.27         5.01 o                         
   7   4   5         52.49         55.19         2.69 o                         
   8   4   5         19.35         21.21         1.82 o                         
   9   4   5         14.03         15.57         1.65 o                         
  -7   5   5          3.94          5.97         1.35 o                         
  -6   5   5          2.60          1.49         1.06 o                         
  -5   5   5          1.87          2.75         1.50 o                         
  -4   5   5         45.70         47.13         2.59 o                         
  -3   5   5         28.52         26.20         1.94 o                         
  -2   5   5         34.05         32.77         2.17 o                         
  -1   5   5         98.57        100.04         3.94 o                         
   0   5   5        105.93        106.40         2.94 o                         
   1   5   5         79.91         82.55         2.77 o                         
   2   5   5         42.95         39.78         2.11 o                         
   3   5   5          9.22         12.05         1.39 o                         
   4   5   5          0.89          0.61         0.80 o                         
   5   5   5          0.04          0.12         1.13 o                         
   6   5   5         16.11         16.61         1.71 o                         
  -3   6   5         58.00         60.93         4.49 o                         
  -2   6   5         23.77         24.20         4.12 o                         
  -1   6   5          7.87          8.74         1.54 o                         
   0   6   5          1.61          2.06         1.57 o                         
   1   6   5          1.47          1.12         0.98 o                         
   2   6   5         33.52         41.92         3.29 o                         
  -7  -5   6         15.46         13.56         1.74 o                         
  -6  -5   6         19.17         20.95         3.93 o                         
  -5  -5   6         14.33         15.42         2.06 o                         
  -4  -5   6         15.72         18.85         1.79 o                         
  -3  -5   6         76.47         78.99         5.92 o                         
  -2  -5   6         51.31         51.47         2.52 o                         
  -1  -5   6         74.05         79.30         3.19 o                         
   0  -5   6         92.21         95.13         5.01 o                         
   1  -5   6         58.02         58.55         3.85 o                         
   2  -5   6         21.09         21.42         1.91 o                         
   3  -5   6         47.69         48.18         2.72 o                         
   4  -5   6         10.80         12.76         1.68 o                         
   5  -5   6          2.21          2.53         1.21 o                         
   6  -5   6         29.92         33.35         2.62 o                         
  -9  -4   6         21.49         23.45         2.01 o                         
  -8  -4   6         29.68         32.23         2.20 o                         
  -7  -4   6         47.59         46.70         6.55 o                         
  -6  -4   6         18.00         15.96         1.56 o                         
  -5  -4   6        109.91        108.64         3.90 o                         
  -4  -4   6         38.23         35.23         2.80 o                         
  -3  -4   6          3.41          3.46         0.90 o                         
  -2  -4   6          1.91          2.45         0.83 o                         
  -1  -4   6         14.00         15.72         1.34 o                         
   0  -4   6         37.40         37.98         2.04 o                         
   1  -4   6         18.26         15.74         1.32 o                         
   2  -4   6        138.46        134.98         4.36 o                         
   3  -4   6         19.02         20.91         1.31 o                         
   4  -4   6         26.06         24.26         1.94 o                         
   5  -4   6         12.92         12.74         1.54 o                         
   6  -4   6         50.04         48.06         2.76 o                         
   7  -4   6         37.12         35.20         2.53 o                         
   8  -4   6         16.61         16.64         2.00 o                         
 -11  -3   6         79.41         90.70         3.57 o                         
 -10  -3   6         50.73         53.74         1.95 o                         
  -9  -3   6         28.95         32.11         1.50 o                         
  -8  -3   6         18.77         19.12         1.15 o                         
  -7  -3   6        137.65        139.14         3.67 o                         
  -6  -3   6         53.55         51.46         2.32 o                         
  -5  -3   6         64.63         60.20         2.02 o                         
  -4  -3   6        116.36        113.64         2.97 o                         
  -3  -3   6         70.66         64.69         4.69 o                         
  -2  -3   6         24.13         21.66         1.42 o                         
  -1  -3   6         30.66         26.99         1.52 o                         
   0  -3   6         48.53         43.60         1.87 o                         
   1  -3   6        194.33        180.52         4.89 o                         
   2  -3   6         46.96         47.05         1.64 o                         
   3  -3   6         21.32         22.56         1.03 o                         
   4  -3   6         91.46        101.55         2.87 o                         
   5  -3   6        155.56        152.23         5.01 o                         
   6  -3   6         11.16         15.24         1.56 o                         
   7  -3   6        185.57        172.41        13.11 o                         
   8  -3   6         13.33         10.35         1.52 o                         
   9  -3   6         17.42         23.07         4.86 o                         
  10  -3   6         16.92         21.42         2.16 o                         
 -12  -2   6         25.05         31.57         3.19 o                         
 -11  -2   6         27.64         31.25         1.80 o                         
 -10  -2   6          9.78          8.69         0.89 o                         
  -9  -2   6          8.49          8.75         0.86 o                         
  -8  -2   6        301.11        292.03         5.47 o                         
  -7  -2   6        781.43        760.83        12.51 o                         
  -6  -2   6        269.88        271.04         5.02 o                         
  -5  -2   6         20.15         18.98         0.89 o                         
  -4  -2   6          5.71          4.47         0.48 o                         
  -3  -2   6        348.41        363.37         6.37 o                         
  -2  -2   6        164.33        157.33         2.87 o                         
  -1  -2   6         73.06         69.32         1.74 o                         
   0  -2   6        216.64        206.00         8.10 o                         
   1  -2   6        205.37        213.84         6.48 o                         
   2  -2   6         56.75         58.22         1.54 o                         
   3  -2   6         69.20         68.23         1.71 o                         
   4  -2   6         91.22         90.22         2.08 o                         
   5  -2   6         72.10         71.49         2.19 o                         
   6  -2   6        480.51        463.73         9.39 o                         
   7  -2   6        152.52        142.98         4.89 o                         
   8  -2   6         73.84         73.76         3.26 o                         
   9  -2   6         76.80         74.63         3.42 o                         
  10  -2   6          1.01          0.52         1.05 o                         
  11  -2   6          0.69          0.19         1.28 o                         
 -12  -1   6         17.76         18.63         1.92 o                         
 -11  -1   6          7.20         10.97         1.51 o                         
 -10  -1   6         17.03         18.28         1.32 o                         
  -9  -1   6        111.40        125.88        10.56 o                         
  -8  -1   6        453.12        504.06        20.72 o                         
  -7  -1   6        595.73        619.56        10.43 o                         
  -6  -1   6        329.17        319.63         5.69 o                         
  -5  -1   6         69.88         67.04         1.66 o                         
  -4  -1   6        250.13        245.64         4.39 o                         
  -3  -1   6        845.11        856.33        13.50 o                         
  -2  -1   6         55.45         61.29         1.33 o                         
  -1  -1   6         83.95         90.81         2.62 o                         
   0  -1   6        516.60        503.86         9.38 o                         
   1  -1   6        314.90        293.06         7.13 o                         
   2  -1   6         83.29         92.64         2.00 o                         
   3  -1   6        450.99        455.76         7.64 o                         
   4  -1   6         86.00         84.26         1.94 o                         
   5  -1   6        117.38        113.96         2.43 o                         
   6  -1   6         38.57         36.49         1.22 o                         
   7  -1   6        224.04        216.69         6.63 o                         
   8  -1   6        155.04        149.79         5.00 o                         
   9  -1   6         60.17         55.90         2.86 o                         
  10  -1   6          3.72          3.93         1.20 o                         
  11  -1   6         20.27         19.82         2.03 o                         
 -13   0   6         38.14         43.87         3.07 o                         
 -12   0   6          0.54          2.00         1.10 o                         
 -11   0   6         70.69         78.91         3.57 o                         
 -10   0   6          1.15          1.66         1.18 o                         
  -9   0   6          0.55          0.76         0.82 o                         
  -8   0   6         90.94         95.30         3.18 o                         
  -7   0   6        182.83        193.23         5.79 o                         
  -6   0   6          0.12          0.70         0.37 o                         
  -5   0   6         45.64         47.14         1.28 o                         
  -4   0   6          4.29          7.02         0.51 o                         
  -3   0   6       1191.48       1177.44        18.49 o                         
  -2   0   6         60.75         67.83         1.48 o                         
  -1   0   6        538.43        527.31         8.51 o                         
   0   0   6          1.74          1.03         0.27 o                         
   1   0   6        710.32        723.80        11.71 o                         
   2   0   6       1242.78       1307.82        20.50 o                         
   3   0   6         32.69         29.09         0.98 o                         
   4   0   6        146.90        162.79         3.37 o                         
   5   0   6        552.04        552.28         9.17 o                         
   6   0   6          1.88          1.52         0.45 o                         
   7   0   6        179.04        175.21         3.52 o                         
   8   0   6        121.22        113.94         2.63 o                         
   9   0   6          0.73          0.19         0.88 o                         
  10   0   6          2.21          2.97         2.11 o                         
  11   0   6          0.00         -0.92         0.92 o                         
 -12   1   6         17.74         17.34         1.93 o                         
 -11   1   6          7.19          7.11         2.16 o                         
 -10   1   6         17.06         20.85         3.24 o                         
  -9   1   6        111.43        117.64        19.76 o                         
  -8   1   6        453.15        485.94        24.64 o                         
  -7   1   6        595.73        641.83        12.25 o                         
  -6   1   6        328.93        327.62         6.67 o                         
  -5   1   6         69.96         70.14         1.61 o                         
  -4   1   6        249.80        251.55         4.37 o                         
  -3   1   6        845.37        842.05        13.52 o                         
  -2   1   6         55.56         59.45         1.42 o                         
  -1   1   6         84.14         89.80         1.89 o                         
   0   1   6        516.42        513.23         8.34 o                         
   1   1   6        315.57        303.69         5.09 o                         
   2   1   6         83.23         96.38         1.88 o                         
   3   1   6        450.64        460.73         7.56 o                         
   4   1   6         86.33         84.73         1.88 o                         
   5   1   6        117.30        111.19         2.38 o                         
   6   1   6         38.57         36.13         1.57 o                         
   7   1   6        224.16        218.21         4.19 o                         
   8   1   6        154.72        156.35         3.30 o                         
   9   1   6         60.14         60.70         1.85 o                         
 -12   2   6         25.10         24.99         2.24 o                         
 -11   2   6         27.57         27.84         2.85 o                         
 -10   2   6          9.73          8.99         1.39 o                         
  -9   2   6          8.51          9.76         1.32 o                         
  -8   2   6        301.06        282.67         8.10 o                         
  -7   2   6        781.47        743.96        18.44 o                         
  -6   2   6        269.89        275.94         7.53 o                         
  -5   2   6         20.04         18.70         1.23 o                         
  -4   2   6          5.68          4.95         0.56 o                         
  -3   2   6        348.55        353.82         6.10 o                         
  -2   2   6        164.53        156.16         3.01 o                         
  -1   2   6         72.95         69.30         1.66 o                         
   0   2   6        216.80        209.77         3.87 o                         
   1   2   6        205.30        213.11         3.98 o                         
   2   2   6         56.64         58.78         1.79 o                         
   3   2   6         69.15         67.84         2.43 o                         
   4   2   6         91.50         85.35         2.93 o                         
   5   2   6         72.03         70.71         2.65 o                         
   6   2   6        480.61        464.92        11.14 o                         
   7   2   6        152.70        151.37         4.55 o                         
   8   2   6         73.71         75.54         2.97 o                         
   9   2   6         76.97         76.28         3.05 o                         
  10   2   6          0.99         -0.52         0.78 o                         
 -11   3   6         79.36         85.29         3.95 o                         
 -10   3   6         50.75         50.99         2.88 o                         
  -9   3   6         28.99         31.93         2.22 o                         
  -8   3   6         18.74         18.22         1.73 o                         
  -7   3   6        137.57        133.67         6.53 o                         
  -6   3   6         53.43         50.54         2.50 o                         
  -5   3   6         64.77         64.34         2.74 o                         
  -4   3   6        116.36        117.66         7.51 o                         
  -3   3   6         70.65         63.62         1.63 o                         
  -2   3   6         24.18         23.70         0.96 o                         
  -1   3   6         30.71         29.26         1.07 o                         
   0   3   6         48.58         44.14         1.37 o                         
   1   3   6        194.58        183.33         4.18 o                         
   2   3   6         46.99         49.93         2.01 o                         
   3   3   6         21.41         21.37         1.46 o                         
   4   3   6         91.38        102.27         3.47 o                         
   5   3   6        156.05        147.17         4.56 o                         
   6   3   6         11.18         14.48         3.24 o                         
   7   3   6        185.56        179.59         5.50 o                         
   8   3   6         13.39         10.53         1.35 o                         
   9   3   6         17.38         18.82         1.72 o                         
  10   3   6         17.00         20.06         3.31 o                         
 -10   4   6         24.34         22.92         3.19 o                         
  -9   4   6         21.45         25.29         4.12 o                         
  -8   4   6         29.85         29.92         2.26 o                         
  -7   4   6         47.42         46.97         2.65 o                         
  -6   4   6         17.97         19.73         1.72 o                         
  -5   4   6        109.83        110.86         4.09 o                         
  -4   4   6         38.27         40.46         2.22 o                         
  -3   4   6          3.39          4.52         0.99 o                         
  -2   4   6          1.95          2.15         0.52 o                         
  -1   4   6         14.07         12.81         0.85 o                         
   0   4   6         37.38         41.78         1.47 o                         
   1   4   6         18.30         21.07         1.10 o                         
   2   4   6        138.31        141.04         3.66 o                         
   3   4   6         19.07         19.55         2.09 o                         
   4   4   6         26.11         21.61         2.23 o                         
   5   4   6         12.88         11.71         1.33 o                         
   6   4   6         50.02         45.24         2.43 o                         
   7   4   6         37.14         39.86         2.41 o                         
   8   4   6         16.47         17.22         1.73 o                         
  -7   5   6         15.57         20.58         2.90 o                         
  -6   5   6         19.17         22.69         2.03 o                         
  -5   5   6         14.22         16.65         1.72 o                         
  -4   5   6         15.77         15.89         2.33 o                         
  -3   5   6         76.33         73.47         3.31 o                         
  -2   5   6         51.35         46.50         2.75 o                         
  -1   5   6         74.13         79.50         5.72 o                         
   0   5   6         92.06         98.56         3.32 o                         
   1   5   6         58.08         57.44         2.20 o                         
   2   5   6         21.11         24.11         1.52 o                         
   3   5   6         47.63         48.73         2.80 o                         
   4   5   6         10.77         14.26         2.23 o                         
   5   5   6          2.19          2.57         0.99 o                         
   6   5   6         29.86         36.62         3.88 o                         
  -1   6   6          9.61         10.06         2.26 o                         
  -7  -5   7          1.69          3.92         1.30 o                         
  -6  -5   7         39.58         37.15         3.66 o                         
  -5  -5   7         23.71         27.56         2.19 o                         
  -4  -5   7         10.06         13.58         1.61 o                         
  -3  -5   7         24.21         26.35         2.92 o                         
  -2  -5   7         61.87         71.74         3.09 o                         
  -1  -5   7         38.70         37.80         2.28 o                         
   0  -5   7         44.71         38.49         3.29 o                         
   1  -5   7         23.88         27.62         2.97 o                         
   2  -5   7         13.18          9.95         1.49 o                         
   3  -5   7         41.29         49.68         2.85 o                         
   4  -5   7          0.02          0.67         1.09 o                         
   5  -5   7         38.55         43.35         2.90 o                         
  -9  -4   7          0.07          0.00         0.94 o                         
  -8  -4   7         75.25         71.69         3.33 o                         
  -7  -4   7        102.79        104.14         4.04 o                         
  -6  -4   7        120.16        116.94         4.22 o                         
  -5  -4   7         49.10         45.25         2.39 o                         
  -4  -4   7         67.08         62.96         2.81 o                         
  -3  -4   7          7.73          6.36         1.08 o                         
  -2  -4   7         30.15         26.16         2.50 o                         
  -1  -4   7          5.38          3.88         1.67 o                         
   0  -4   7         85.60         83.22         4.71 o                         
   1  -4   7        132.04        135.06         4.18 o                         
   2  -4   7         98.65         92.87         3.80 o                         
   3  -4   7         26.86         21.34         1.36 o                         
   4  -4   7         20.43         17.79         1.73 o                         
   5  -4   7          8.09          5.76         1.25 o                         
   6  -4   7         10.33          9.03         1.54 o                         
   7  -4   7         34.91         33.79         2.50 o                         
 -11  -3   7         17.24         15.61         2.45 o                         
 -10  -3   7        104.57        119.67         4.25 o                         
  -9  -3   7          3.25          4.07         1.07 o                         
  -8  -3   7         12.80         10.70         1.35 o                         
  -7  -3   7        274.91        267.81         7.85 o                         
  -6  -3   7        328.94        331.76         8.62 o                         
  -5  -3   7        296.96        291.11         7.63 o                         
  -4  -3   7         41.94         41.65         2.41 o                         
  -3  -3   7         35.37         35.54         1.86 o                         
  -2  -3   7          4.51          5.26         0.90 o                         
  -1  -3   7         24.49         21.33         1.44 o                         
   0  -3   7        180.86        176.09         5.00 o                         
   1  -3   7         27.51         25.61         1.49 o                         
   2  -3   7         37.49         32.68         1.44 o                         
   3  -3   7         15.49         16.07         0.98 o                         
   4  -3   7         60.86         62.30         2.18 o                         
   5  -3   7         75.51         72.75         3.29 o                         
   6  -3   7          6.80          8.96         1.35 o                         
   7  -3   7         81.24         76.65         3.47 o                         
   8  -3   7          0.71         -0.29         1.01 o                         
   9  -3   7         18.69         19.03         2.14 o                         
 -12  -2   7         24.80         27.08         2.31 o                         
 -11  -2   7          7.70          7.26         1.11 o                         
 -10  -2   7         17.25         19.52         1.44 o                         
  -9  -2   7         28.98         32.29         1.49 o                         
  -8  -2   7         81.47         71.76         2.05 o                         
  -7  -2   7         90.55         95.55         2.36 o                         
  -6  -2   7        144.91        153.68         3.18 o                         
  -5  -2   7          3.40          2.47         0.51 o                         
  -4  -2   7         43.70         43.81         2.07 o                         
  -3  -2   7        127.66        122.50         3.82 o                         
  -2  -2   7        227.88        228.89         5.92 o                         
  -1  -2   7         31.61         30.95         1.54 o                         
   0  -2   7         28.28         30.16         1.77 o                         
   1  -2   7        134.86        125.52         3.63 o                         
   2  -2   7         59.59         59.04         1.61 o                         
   3  -2   7         20.31         22.12         0.98 o                         
   4  -2   7         76.01         76.09         1.94 o                         
   5  -2   7         10.12         11.31         1.38 o                         
   6  -2   7         11.92         13.68         1.40 o                         
   7  -2   7         61.55         60.42         2.99 o                         
   8  -2   7         45.63         45.07         2.55 o                         
   9  -2   7         27.26         27.79         2.20 o                         
  10  -2   7          2.62          4.44         1.34 o                         
 -12  -1   7          3.38          1.04         1.89 o                         
 -11  -1   7         85.49         97.27         3.96 o                         
 -10  -1   7         26.92         30.97         3.08 o                         
  -9  -1   7         91.85         98.95         4.32 o                         
  -8  -1   7          1.35          1.49         0.53 o                         
  -7  -1   7         13.88         13.03         0.83 o                         
  -6  -1   7          6.81          6.89         0.61 o                         
  -5  -1   7         54.53         52.02         2.09 o                         
  -4  -1   7         71.44         72.89         1.70 o                         
  -3  -1   7         45.60         53.27         1.30 o                         
  -2  -1   7        164.49        170.99         3.10 o                         
  -1  -1   7        236.19        222.63         4.50 o                         
   0  -1   7        328.61        318.04         6.13 o                         
   1  -1   7        245.24        246.60         6.07 o                         
   2  -1   7        151.31        153.16         2.99 o                         
   3  -1   7         77.13         77.48         1.88 o                         
   4  -1   7        101.90        108.33         2.38 o                         
   5  -1   7        198.07        197.00         3.78 o                         
   6  -1   7          6.05          6.46         0.67 o                         
   7  -1   7         59.10         63.43         2.86 o                         
   8  -1   7        100.77        109.12        14.11 o                         
   9  -1   7         13.46         10.21         1.46 o                         
  10  -1   7         12.27         12.89         1.68 o                         
  11  -1   7          1.62          0.53         1.19 o                         
 -12   0   7         26.94         32.10         3.12 o                         
 -11   0   7         35.13         39.73         5.82 o                         
 -10   0   7         34.09         42.70         2.43 o                         
  -9   0   7         12.05         12.80         1.42 o                         
  -8   0   7         27.40         30.82         2.06 o                         
  -7   0   7        235.32        236.19         6.29 o                         
  -6   0   7         61.06         61.46         1.59 o                         
  -5   0   7         56.80         57.59         1.54 o                         
  -4   0   7          2.40          1.29         0.43 o                         
  -3   0   7        315.53        275.95         4.79 o                         
  -2   0   7        330.16        343.65         6.75 o                         
  -1   0   7          1.75          1.95         0.41 o                         
   0   0   7        454.85        445.65         7.34 o                         
   1   0   7        294.60        296.57         5.07 o                         
   2   0   7         17.16         16.21         0.72 o                         
   3   0   7        680.15        693.94        11.27 o                         
   4   0   7         15.57         19.70         0.86 o                         
   5   0   7        306.60        282.67         5.11 o                         
   6   0   7         70.07         70.94         2.20 o                         
   7   0   7        132.86        136.58         2.98 o                         
   8   0   7        178.74        184.26         4.45 o                         
   9   0   7         11.39         11.03         1.43 o                         
  10   0   7         42.16         45.54         2.61 o                         
  11   0   7         17.21         14.33         2.50 o                         
 -12   1   7          3.40          2.29         1.14 o                         
 -11   1   7         85.68         87.30        11.86 o                         
 -10   1   7         27.00         26.49         2.70 o                         
  -9   1   7         91.89         92.61         4.61 o                         
  -8   1   7          1.36          1.07         1.79 o                         
  -7   1   7         13.74         13.47         1.61 o                         
  -6   1   7          6.75          6.26         0.72 o                         
  -5   1   7         54.65         50.02         1.37 o                         
  -4   1   7         71.60         73.40         1.71 o                         
  -3   1   7         45.66         47.85         1.31 o                         
  -2   1   7        164.69        172.66         3.22 o                         
  -1   1   7        236.18        223.05         4.02 o                         
   0   1   7        328.35        313.06         5.44 o                         
   1   1   7        245.26        240.31         5.34 o                         
   2   1   7        151.11        150.87         2.89 o                         
   3   1   7         77.26         77.87         1.73 o                         
   4   1   7        102.01        108.43         3.07 o                         
   5   1   7        197.78        187.67         4.24 o                         
   6   1   7          6.05          5.25         0.72 o                         
   7   1   7         59.07         58.39         1.99 o                         
   8   1   7        100.81        109.34         3.63 o                         
   9   1   7         13.61         12.46         1.33 o                         
 -12   2   7         24.74         30.28         2.40 o                         
 -11   2   7          7.74          7.80         1.37 o                         
 -10   2   7         17.24         15.37         1.69 o                         
  -9   2   7         29.00         27.72         2.63 o                         
  -8   2   7         81.43         74.61         3.16 o                         
  -7   2   7         90.35         90.32         3.51 o                         
  -6   2   7        145.05        145.19         4.76 o                         
  -5   2   7          3.42          4.08         0.65 o                         
  -4   2   7         43.56         42.60         1.26 o                         
  -3   2   7        127.66        135.49         2.70 o                         
  -2   2   7        227.85        228.61         4.19 o                         
  -1   2   7         31.51         30.93         1.05 o                         
   0   2   7         28.23         29.59         1.05 o                         
   1   2   7        134.85        123.58         2.66 o                         
   2   2   7         59.59         57.06         1.84 o                         
   3   2   7         20.30         21.67         1.40 o                         
   4   2   7         76.01         77.83         2.79 o                         
   5   2   7         10.15         10.03         1.77 o                         
   6   2   7         12.00         10.58         2.50 o                         
   7   2   7         61.39         63.57         2.66 o                         
   8   2   7         45.76         49.38         2.39 o                         
   9   2   7         27.11         28.15         1.89 o                         
  10   2   7          2.62          1.74         0.92 o                         
 -11   3   7         17.18         20.69         2.07 o                         
 -10   3   7        104.66        105.97         5.25 o                         
  -9   3   7          3.30          6.63         1.31 o                         
  -8   3   7         12.74         10.92         1.89 o                         
  -7   3   7        275.08        262.97        10.58 o                         
  -6   3   7        329.24        329.27         9.14 o                         
  -5   3   7        297.00        280.19         7.98 o                         
  -4   3   7         41.70         39.76         1.57 o                         
  -3   3   7         35.40         34.15         1.28 o                         
  -2   3   7          4.54          4.95         0.57 o                         
  -1   3   7         24.48         23.42         1.02 o                         
   0   3   7        180.68        183.68         4.44 o                         
   1   3   7         27.39         23.34         1.24 o                         
   2   3   7         37.52         34.74         1.49 o                         
   3   3   7         15.53         14.84         1.28 o                         
   4   3   7         60.88         61.80         2.59 o                         
   5   3   7         75.37         70.25         2.86 o                         
   6   3   7          6.77          9.58         1.21 o                         
   7   3   7         81.33         72.26         3.07 o                         
   8   3   7          0.71          2.28         0.94 o                         
   9   3   7         18.64         21.55         1.84 o                         
  -9   4   7          0.07          0.66         0.95 o                         
  -8   4   7         74.99         78.70         3.59 o                         
  -7   4   7        102.91        111.30         4.34 o                         
  -6   4   7        120.17        113.39         4.34 o                         
  -5   4   7         49.11         45.90         2.50 o                         
  -4   4   7         67.05         64.51         4.44 o                         
  -3   4   7          7.64          7.26         1.18 o                         
  -2   4   7         30.17         25.42         1.14 o                         
  -1   4   7          5.38          4.54         0.94 o                         
   0   4   7         85.57         82.68         2.23 o                         
   1   4   7        131.97        134.73         3.13 o                         
   2   4   7         98.85         95.10         2.85 o                         
   3   4   7         26.90         25.35         1.77 o                         
   4   4   7         20.40         21.71         1.68 o                         
   5   4   7          8.05          6.10         1.09 o                         
   6   4   7         10.31         11.24         1.44 o                         
   7   4   7         34.95         30.31         2.17 o                         
   8   4   7         30.13         30.51         2.25 o                         
  -7   5   7          1.67          2.59         1.22 o                         
  -6   5   7         39.46         45.21         2.78 o                         
  -5   5   7         23.75         30.05         2.26 o                         
  -4   5   7         10.08         12.14         1.60 o                         
  -3   5   7         24.31         23.62         1.96 o                         
  -2   5   7         61.90         60.38         3.04 o                         
  -1   5   7         38.72         39.17         2.45 o                         
   0   5   7         44.56         44.11         1.68 o                         
   1   5   7         23.92         26.13         1.62 o                         
   2   5   7         13.13         10.13         1.11 o                         
   3   5   7         41.38         49.06         2.51 o                         
   4   5   7          0.02          0.22         0.86 o                         
   5   5   7         38.58         42.47         2.60 o                         
  -6  -5   8         21.07         24.19         2.13 o                         
  -5  -5   8         22.02         26.05         2.15 o                         
  -4  -5   8         48.50         50.14         2.76 o                         
  -3  -5   8         18.51         15.90         1.68 o                         
  -2  -5   8         88.41         91.67         3.64 o                         
  -1  -5   8         24.37         26.33         1.97 o                         
   0  -5   8          7.84          5.40         1.72 o                         
   1  -5   8          7.82          8.06         1.28 o                         
   2  -5   8          1.73          1.78         0.83 o                         
   3  -5   8          6.63          6.81         2.14 o                         
   4  -5   8          4.20          4.24         1.50 o                         
  -9  -4   8         55.63         63.55         3.24 o                         
  -8  -4   8          1.25          1.62         1.45 o                         
  -7  -4   8         23.49         23.66         2.00 o                         
  -6  -4   8         21.71         20.45         1.87 o                         
  -5  -4   8         20.97         25.56         1.89 o                         
  -4  -4   8         23.60         23.07         3.22 o                         
  -3  -4   8          6.60          6.48         1.11 o                         
  -2  -4   8         65.97         59.50         2.67 o                         
  -1  -4   8         48.16         41.60         2.17 o                         
   0  -4   8         96.54         91.14         6.36 o                         
   1  -4   8         40.29         36.52         2.00 o                         
   2  -4   8         37.05         36.21         1.78 o                         
   3  -4   8          2.83          2.80         0.78 o                         
   4  -4   8         15.64         16.73         1.72 o                         
   5  -4   8          1.88          2.62         1.14 o                         
   6  -4   8         20.03         23.52         2.15 o                         
   7  -4   8          3.02          5.13         1.47 o                         
 -10  -3   8         23.60         25.34         2.03 o                         
  -9  -3   8          3.93          2.65         1.04 o                         
  -8  -3   8         13.56         13.68         1.53 o                         
  -7  -3   8         42.79         40.98         2.82 o                         
  -6  -3   8         27.89         26.24         1.87 o                         
  -5  -3   8        225.78        211.41         6.11 o                         
  -4  -3   8         89.15         90.01         3.28 o                         
  -3  -3   8         93.38         95.76         3.31 o                         
  -2  -3   8          9.20         10.40         1.14 o                         
  -1  -3   8         55.59         49.10         3.95 o                         
   0  -3   8        283.50        264.49         9.38 o                         
   1  -3   8          3.97          4.59         0.92 o                         
   2  -3   8         80.15         69.48         2.23 o                         
   3  -3   8          7.74          9.01         1.08 o                         
   4  -3   8          1.55          1.43         0.80 o                         
   5  -3   8         24.09         20.14         1.75 o                         
   6  -3   8         10.71         10.79         1.46 o                         
   7  -3   8         25.07         26.39         6.21 o                         
   8  -3   8         33.11         32.66         2.48 o                         
 -11  -2   8          9.30          9.70         1.21 o                         
 -10  -2   8         33.45         33.18         1.82 o                         
  -9  -2   8          8.68         12.64         0.99 o                         
  -8  -2   8         64.97         62.67         2.02 o                         
  -7  -2   8        283.91        292.45         6.25 o                         
  -6  -2   8        290.87        273.51         5.83 o                         
  -5  -2   8        492.27        495.21        11.73 o                         
  -4  -2   8        144.79        145.87         4.32 o                         
  -3  -2   8        265.08        250.95         6.52 o                         
  -2  -2   8         46.04         47.39         2.03 o                         
  -1  -2   8         61.18         64.98         2.38 o                         
   0  -2   8         31.06         31.46         1.69 o                         
   1  -2   8         78.11         74.73         2.67 o                         
   2  -2   8         70.93         68.59         1.85 o                         
   3  -2   8         10.42         11.48         1.00 o                         
   4  -2   8         45.52         44.78         1.47 o                         
   5  -2   8        175.16        176.72         4.28 o                         
   6  -2   8          8.31          9.64         0.99 o                         
   7  -2   8         24.98         27.17         2.03 o                         
   8  -2   8         54.96         51.36         2.86 o                         
   9  -2   8         13.02         13.72         1.72 o                         
  10  -2   8          3.98          4.04         1.39 o                         
 -12  -1   8          7.94         10.40         1.57 o                         
 -11  -1   8         31.78         36.19         5.72 o                         
 -10  -1   8          3.48          3.40         0.87 o                         
  -9  -1   8          5.55          8.41         0.98 o                         
  -8  -1   8         14.18         12.36         1.11 o                         
  -7  -1   8         88.05         88.14         2.20 o                         
  -6  -1   8         28.74         28.81         1.13 o                         
  -5  -1   8         47.59         50.00         1.41 o                         
  -4  -1   8        216.96        207.64         3.80 o                         
  -3  -1   8         11.65         11.92         0.63 o                         
  -2  -1   8        143.25        137.52         3.12 o                         
  -1  -1   8         70.44         76.14         1.96 o                         
   0  -1   8         94.96         96.48         3.42 o                         
   1  -1   8         59.34         56.11         2.20 o                         
   2  -1   8         46.92         46.71         1.36 o                         
   3  -1   8        145.64        152.32         3.10 o                         
   4  -1   8        337.30        338.22         6.03 o                         
   5  -1   8        694.15        704.23        11.53 o                         
   6  -1   8        119.08        119.11         2.74 o                         
   7  -1   8          4.24          5.87         0.86 o                         
   8  -1   8         98.76         98.50         3.89 o                         
   9  -1   8        250.02        252.31         7.63 o                         
  10  -1   8         25.09         27.51         2.31 o                         
 -12   0   8          2.70          3.41         1.28 o                         
 -11   0   8         25.09         29.06         3.14 o                         
 -10   0   8         20.51         17.72         1.68 o                         
  -9   0   8         99.06         89.15         9.55 o                         
  -8   0   8         45.53         47.07         2.15 o                         
  -7   0   8        176.42        170.06         3.43 o                         
  -6   0   8         53.37         60.56         1.77 o                         
  -5   0   8          0.25          0.16         0.36 o                         
  -4   0   8          2.21          2.00         0.42 o                         
  -3   0   8       1052.99       1009.03        16.03 o                         
  -2   0   8        131.31        136.78         3.08 o                         
  -1   0   8        464.75        463.67         8.93 o                         
   0   0   8         59.90         54.24         1.48 o                         
   1   0   8        731.45        712.89        11.54 o                         
   2   0   8         70.59         72.48         2.39 o                         
   3   0   8          0.01         -0.21         0.34 o                         
   4   0   8        640.08        652.64        15.01 o                         
   5   0   8         43.19         43.96         1.42 o                         
   6   0   8        105.75        102.94         2.44 o                         
   7   0   8          5.53          5.52         0.79 o                         
   8   0   8          5.91          6.28         1.06 o                         
   9   0   8         21.64         22.09         2.60 o                         
  10   0   8         32.55         28.52         3.09 o                         
 -12   1   8          7.96          8.45         1.54 o                         
 -11   1   8         31.54         31.68         2.32 o                         
 -10   1   8          3.44          4.68         1.14 o                         
  -9   1   8          5.58          7.05         1.23 o                         
  -8   1   8         14.20         11.54         1.45 o                         
  -7   1   8         88.21         90.62         2.61 o                         
  -6   1   8         28.80         26.98         1.31 o                         
  -5   1   8         47.70         48.69         1.40 o                         
  -4   1   8        216.95        201.54         3.82 o                         
  -3   1   8         11.67         11.33         0.95 o                         
  -2   1   8        143.21        137.40         3.10 o                         
  -1   1   8         70.38         73.84         1.75 o                         
   0   1   8         94.79         90.01         2.05 o                         
   1   1   8         59.27         58.39         1.43 o                         
   2   1   8         46.91         46.76         1.47 o                         
   3   1   8        145.36        147.78         4.34 o                         
   4   1   8        337.53        339.38         8.42 o                         
   5   1   8        693.31        671.00        15.91 o                         
   6   1   8        119.15        119.25         3.84 o                         
   7   1   8          4.23          6.18         1.00 o                         
   8   1   8         98.52        105.11         3.61 o                         
   9   1   8        250.08        253.64         6.98 o                         
  10   1   8         25.07         27.98         2.65 o                         
 -11   2   8          9.27          9.33         1.51 o                         
 -10   2   8         33.60         31.46         2.26 o                         
  -9   2   8          8.63          9.39         1.35 o                         
  -8   2   8         65.03         60.16         2.86 o                         
  -7   2   8        283.87        287.44         8.17 o                         
  -6   2   8        290.85        268.27        10.65 o                         
  -5   2   8        492.09        486.53         9.84 o                         
  -4   2   8        144.59        143.69         2.96 o                         
  -3   2   8        265.30        248.87         5.77 o                         
  -2   2   8         46.07         42.46         1.32 o                         
  -1   2   8         61.19         57.55         1.59 o                         
   0   2   8         31.07         32.67         1.15 o                         
   1   2   8         77.96         78.58         2.25 o                         
   2   2   8         71.10         71.11         2.64 o                         
   3   2   8         10.35          9.67         1.06 o                         
   4   2   8         45.60         44.90         2.08 o                         
   5   2   8        175.20        170.13         6.77 o                         
   6   2   8          8.36          7.25         1.09 o                         
   7   2   8         24.95         24.70         1.74 o                         
   8   2   8         54.83         58.66         2.67 o                         
   9   2   8         13.00         15.28         1.56 o                         
  10   2   8          3.98          4.39         1.16 o                         
 -10   3   8         23.61         25.54         2.87 o                         
  -9   3   8          3.95          5.63         1.99 o                         
  -8   3   8         13.61         15.48         2.23 o                         
  -7   3   8         42.88         36.49         2.87 o                         
  -6   3   8         27.71         28.69         1.98 o                         
  -5   3   8        225.89        216.31         6.45 o                         
  -4   3   8         89.14         87.04         2.57 o                         
  -3   3   8         93.48         87.91         3.12 o                         
  -2   3   8          9.19          9.15         0.75 o                         
  -1   3   8         55.81         50.20         1.55 o                         
   0   3   8        283.67        257.98         4.94 o                         
   1   3   8          4.03          4.31         0.63 o                         
   2   3   8         80.34         74.05         2.33 o                         
   3   3   8          7.76          8.53         1.52 o                         
   4   3   8          1.54          1.15         0.76 o                         
   5   3   8         24.06         23.11         3.71 o                         
   6   3   8         10.72         10.06         1.74 o                         
   7   3   8         24.97         25.90         1.89 o                         
   8   3   8         33.06         32.46         2.19 o                         
   9   3   8          8.95         11.37         1.54 o                         
  -9   4   8         55.72         64.26         4.88 o                         
  -8   4   8          1.26          1.26         1.07 o                         
  -7   4   8         23.47         24.90         5.35 o                         
  -6   4   8         21.75         26.46         2.08 o                         
  -5   4   8         21.03         19.25         2.99 o                         
  -4   4   8         23.64         24.07         1.87 o                         
  -3   4   8          6.68          6.67         1.84 o                         
  -2   4   8         65.96         64.70         2.26 o                         
  -1   4   8         47.93         44.36         2.18 o                         
   0   4   8         96.54         91.79         3.79 o                         
   1   4   8         40.33         38.60         1.52 o                         
   2   4   8         37.06         36.00         1.73 o                         
   3   4   8          2.84          3.50         0.95 o                         
   4   4   8         15.62         18.97         3.17 o                         
   5   4   8          1.89          0.72         0.87 o                         
   6   4   8         20.05         21.97         1.86 o                         
   7   4   8          3.04          5.58         1.23 o                         
  -6   5   8         21.06         25.64         2.20 o                         
  -5   5   8         22.03         20.09         3.07 o                         
  -4   5   8         48.56         51.48         2.88 o                         
  -3   5   8         18.52         22.70         1.98 o                         
  -2   5   8         88.59         89.79         3.87 o                         
  -1   5   8         24.49         23.65         3.61 o                         
   0   5   8          7.81          9.71         0.95 o                         
   1   5   8          7.85          7.99         1.01 o                         
   2   5   8          1.73          3.12         1.01 o                         
   3   5   8          6.56          7.19         1.60 o                         
   4   5   8          4.18          2.80         1.42 o                         
  -5  -5   9          3.90          6.45         1.82 o                         
  -4  -5   9          6.07          5.38         1.32 o                         
  -3  -5   9         29.36         30.04         2.26 o                         
  -2  -5   9         38.77         39.55         4.76 o                         
  -1  -5   9         34.13         38.88         2.36 o                         
   0  -5   9          6.15          4.91         1.67 o                         
   1  -5   9          1.49          0.84         0.93 o                         
   2  -5   9          4.48          4.41         0.99 o                         
   3  -5   9         10.61         12.02         1.70 o                         
  -8  -4   9          8.27          7.26         1.44 o                         
  -7  -4   9          0.44          1.26         1.10 o                         
  -6  -4   9          2.57          4.18         1.12 o                         
  -5  -4   9         24.19         25.13         1.92 o                         
  -4  -4   9        163.09        157.05         5.12 o                         
  -3  -4   9        221.66        226.09         6.60 o                         
  -2  -4   9         31.12         30.77         2.01 o                         
  -1  -4   9         27.74         27.00         1.85 o                         
   0  -4   9         48.30         44.74         2.31 o                         
   1  -4   9         13.02         12.59         1.37 o                         
   2  -4   9          3.92          4.19         0.87 o                         
   3  -4   9         17.23         15.70         1.30 o                         
   4  -4   9         37.45         40.93         2.59 o                         
   5  -4   9         34.92         39.96         2.69 o                         
   6  -4   9         45.08         48.54         3.58 o                         
 -10  -3   9         21.99         20.91         2.60 o                         
  -9  -3   9         11.65         11.99         2.45 o                         
  -8  -3   9         30.22         33.23         2.26 o                         
  -7  -3   9         65.52         61.57         2.86 o                         
  -6  -3   9         64.32         63.70         2.81 o                         
  -5  -3   9        349.83        337.36         8.95 o                         
  -4  -3   9        145.94        141.82         4.63 o                         
  -3  -3   9         77.84         76.34         2.97 o                         
  -2  -3   9         33.05         33.02         3.49 o                         
  -1  -3   9         49.42         42.36         2.13 o                         
   0  -3   9         50.56         50.84         2.31 o                         
   1  -3   9         72.54         68.25         2.71 o                         
   2  -3   9        140.61        134.73         3.10 o                         
   3  -3   9         19.68         18.29         1.28 o                         
   4  -3   9         14.26         12.73         1.74 o                         
   5  -3   9          5.18          6.95         0.97 o                         
   6  -3   9         13.07         13.26         1.70 o                         
   7  -3   9         14.38         18.35         1.91 o                         
   8  -3   9          3.09          3.76         1.35 o                         
 -11  -2   9         14.44         14.79         1.66 o                         
 -10  -2   9         60.73         60.43         4.22 o                         
  -9  -2   9          8.69          5.32         1.14 o                         
  -8  -2   9          1.90          0.33         0.82 o                         
  -7  -2   9         61.67         65.44         3.41 o                         
  -6  -2   9         50.13         47.84         2.30 o                         
  -5  -2   9        122.18        117.53         3.88 o                         
  -4  -2   9        312.66        320.25         8.21 o                         
  -3  -2   9        331.48        320.02         8.16 o                         
  -2  -2   9        163.64        155.42         4.56 o                         
  -1  -2   9         28.99         25.98         1.91 o                         
   0  -2   9        127.66        123.86         3.87 o                         
   1  -2   9        180.72        184.03         5.60 o                         
   2  -2   9         28.23         27.59         1.19 o                         
   3  -2   9          5.45          4.85         0.68 o                         
   4  -2   9         66.57         69.61         1.98 o                         
   5  -2   9         43.08         45.11         1.85 o                         
   6  -2   9         12.11         11.02         1.13 o                         
   7  -2   9          9.29          7.91         1.74 o                         
   8  -2   9         34.40         43.12         2.67 o                         
   9  -2   9          5.33          3.19         2.21 o                         
 -12  -1   9         31.26         43.23         2.82 o                         
 -11  -1   9         12.71         14.25         1.70 o                         
 -10  -1   9         13.38         10.72         1.17 o                         
  -9  -1   9         54.19         47.20         1.97 o                         
  -8  -1   9         29.64         26.46         1.24 o                         
  -7  -1   9         41.40         43.76         1.49 o                         
  -6  -1   9         12.16         12.59         1.40 o                         
  -5  -1   9         33.50         31.95         1.36 o                         
  -4  -1   9         81.67         77.52         2.20 o                         
  -3  -1   9         21.12         19.12         1.00 o                         
  -2  -1   9         86.20         83.54         2.21 o                         
  -1  -1   9         83.01         83.12         2.92 o                         
   0  -1   9         58.14         57.49         2.31 o                         
   1  -1   9         16.72         16.66         0.99 o                         
   2  -1   9         69.77         68.72         1.79 o                         
   3  -1   9         58.48         59.15         2.55 o                         
   4  -1   9         55.56         59.22         1.73 o                         
   5  -1   9         98.79        100.93         2.45 o                         
   6  -1   9          9.03          8.64         1.04 o                         
   7  -1   9          3.21          4.19         0.82 o                         
   8  -1   9          5.61          4.37         1.77 o                         
   9  -1   9          0.96         -0.59         1.47 o                         
 -12   0   9          0.11         -0.26         1.18 o                         
 -11   0   9         30.26         30.76         2.29 o                         
 -10   0   9          3.98          4.50         1.13 o                         
  -9   0   9         22.01         17.36         1.63 o                         
  -8   0   9         47.03         43.29         1.81 o                         
  -7   0   9        117.59         98.58         2.44 o                         
  -6   0   9         57.15         53.76         1.57 o                         
  -5   0   9         84.57         76.04         1.89 o                         
  -4   0   9          4.60          4.35         0.52 o                         
  -3   0   9        549.20        534.06         8.89 o                         
  -2   0   9          2.71          1.68         0.39 o                         
  -1   0   9          0.00         -0.29         0.29 o                         
   0   0   9         56.14         57.34         1.76 o                         
   1   0   9        171.85        177.17         3.40 o                         
   2   0   9         26.47         26.81         1.53 o                         
   3   0   9         96.89         93.94         2.56 o                         
   4   0   9         38.62         38.53         1.60 o                         
   5   0   9        123.78        122.33         3.17 o                         
   6   0   9         28.60         29.96         1.49 o                         
   7   0   9          4.46          1.72         0.68 o                         
   8   0   9          0.58         -0.07         0.79 o                         
 -12   1   9         31.18         40.62         2.77 o                         
 -11   1   9         12.76         11.09         2.45 o                         
 -10   1   9         13.41         14.11         1.59 o                         
  -9   1   9         54.28         45.76         3.83 o                         
  -8   1   9         29.67         26.29         1.86 o                         
  -7   1   9         41.41         42.63         1.94 o                         
  -6   1   9         12.19         11.55         0.93 o                         
  -5   1   9         33.54         31.88         1.42 o                         
  -4   1   9         81.66         77.96         1.91 o                         
  -3   1   9         21.03         20.63         0.91 o                         
  -2   1   9         86.07         82.28         2.72 o                         
  -1   1   9         82.94         84.89         1.99 o                         
   0   1   9         58.13         58.46         1.57 o                         
   1   1   9         16.71         16.31         1.08 o                         
   2   1   9         69.83         67.24         2.59 o                         
   3   1   9         58.43         53.12         4.57 o                         
   4   1   9         55.46         59.85         3.12 o                         
   5   1   9         99.03         99.01         4.32 o                         
   6   1   9          9.02          8.78         1.14 o                         
   7   1   9          3.23          3.70         0.90 o                         
   8   1   9          5.61          6.49         1.11 o                         
   9   1   9          1.01          0.15         0.80 o                         
  10   1   9          9.34         13.25         2.16 o                         
 -11   2   9         14.50         12.73         1.77 o                         
 -10   2   9         60.61         67.58         4.49 o                         
  -9   2   9          8.68          9.46         2.01 o                         
  -8   2   9          1.89          1.83         0.92 o                         
  -7   2   9         61.71         62.38         5.28 o                         
  -6   2   9         50.00         51.32         2.50 o                         
  -5   2   9        122.31        119.09         3.17 o                         
  -4   2   9        313.28        320.13         5.76 o                         
  -3   2   9        331.15        321.57         5.76 o                         
  -2   2   9        163.95        152.47         3.16 o                         
  -1   2   9         28.92         28.53         1.12 o                         
   0   2   9        127.69        125.44         3.18 o                         
   1   2   9        180.54        182.62         4.26 o                         
   2   2   9         28.12         29.09         1.72 o                         
   3   2   9          5.47          5.35         1.84 o                         
   4   2   9         66.46         71.14         2.81 o                         
   5   2   9         42.94         39.75         2.14 o                         
   6   2   9         12.16         16.49         1.49 o                         
   7   2   9          9.33          9.67         2.11 o                         
   8   2   9         34.46         39.98         2.29 o                         
   9   2   9          5.36          5.00         1.17 o                         
 -10   3   9         22.04         24.79         2.22 o                         
  -9   3   9         11.60         10.58         1.84 o                         
  -8   3   9         30.16         32.12         2.31 o                         
  -7   3   9         65.38         62.67         3.02 o                         
  -6   3   9         64.33         58.41         2.88 o                         
  -5   3   9        349.54        345.55         9.44 o                         
  -4   3   9        146.02        148.26         3.77 o                         
  -3   3   9         77.82         72.83         2.44 o                         
  -2   3   9         32.87         32.12         1.27 o                         
  -1   3   9         49.26         43.36         1.48 o                         
   0   3   9         50.71         49.09         1.61 o                         
   1   3   9         72.53         68.42         1.99 o                         
   2   3   9        140.55        138.44         5.03 o                         
   3   3   9         19.76         18.16         1.49 o                         
   4   3   9         14.21         10.30         1.74 o                         
   5   3   9          5.25          5.40         1.08 o                         
   6   3   9         13.08         14.25         1.51 o                         
   7   3   9         14.37         16.01         1.61 o                         
   8   3   9          3.11          3.22         1.14 o                         
  -8   4   9          8.24          8.72         1.58 o                         
  -7   4   9          0.43         -0.73         0.86 o                         
  -6   4   9          2.51          3.27         1.12 o                         
  -5   4   9         24.21         21.22         1.91 o                         
  -4   4   9        163.20        151.83         5.28 o                         
  -3   4   9        221.52        222.61         9.77 o                         
  -2   4   9         31.18         33.48         1.68 o                         
  -1   4   9         27.73         26.66         1.58 o                         
   0   4   9         48.37         40.95         2.21 o                         
   1   4   9         12.99         15.15         1.06 o                         
   2   4   9          3.88          3.14         0.83 o                         
   3   4   9         17.20         18.96         1.79 o                         
   4   4   9         37.40         39.85         2.36 o                         
   5   4   9         35.02         42.35         2.53 o                         
   6   4   9         45.07         47.67         2.69 o                         
  -5   5   9          3.86          5.33         1.37 o                         
  -4   5   9          6.05          6.40         3.04 o                         
  -3   5   9         29.33         34.31         3.44 o                         
  -2   5   9         38.53         35.03         2.80 o                         
  -1   5   9         34.10         34.31         3.49 o                         
   0   5   9          6.17          4.02         1.25 o                         
   1   5   9          1.49          1.76         0.78 o                         
   2   5   9          4.52          4.32         1.14 o                         
   3   5   9         10.67         13.60         1.60 o                         
  -3  -5  10          2.27          2.98         1.87 o                         
  -2  -5  10         39.16         44.35         4.91 o                         
  -1  -5  10          6.06          5.97         1.35 o                         
   0  -5  10          1.96          1.13         1.37 o                         
   1  -5  10          3.55          4.76         1.35 o                         
  -7  -4  10          3.19          4.22         1.22 o                         
  -6  -4  10          0.12         -0.82         0.82 o                         
  -5  -4  10         17.70         21.43         4.98 o                         
  -4  -4  10          4.68          4.39         1.16 o                         
  -3  -4  10         28.72         29.58         3.14 o                         
  -2  -4  10          7.78          8.37         1.89 o                         
  -1  -4  10         22.03         20.30         2.31 o                         
   0  -4  10          3.90          4.52         1.09 o                         
   1  -4  10        115.45        112.94         5.65 o                         
   2  -4  10          8.95         12.06         1.32 o                         
   3  -4  10         24.23         24.62         1.60 o                         
   4  -4  10         16.75         22.50         2.07 o                         
   5  -4  10          0.60          0.22         1.07 o                         
  -9  -3  10         38.03         39.60         3.98 o                         
  -8  -3  10         25.85         27.87         2.10 o                         
  -7  -3  10         40.91         37.99         2.42 o                         
  -6  -3  10          3.15          4.36         1.47 o                         
  -5  -3  10          8.09          7.61         1.25 o                         
  -4  -3  10         85.77         76.77         3.24 o                         
  -3  -3  10        109.47        103.90         3.77 o                         
  -2  -3  10         54.62         51.65         2.48 o                         
  -1  -3  10          4.51          5.13         1.06 o                         
   0  -3  10         57.25         47.48         2.38 o                         
   1  -3  10         27.76         27.10         1.80 o                         
   2  -3  10        172.85        154.69         3.52 o                         
   3  -3  10          2.38          2.84         0.78 o                         
   4  -3  10          5.28          7.04         1.03 o                         
   5  -3  10          3.88          4.05         0.93 o                         
   6  -3  10          1.35          1.28         1.07 o                         
   7  -3  10         32.36         40.89         2.78 o                         
 -11  -2  10          6.75          6.53         1.96 o                         
 -10  -2  10         35.49         44.52         3.73 o                         
  -9  -2  10          2.92          3.46         1.10 o                         
  -8  -2  10          0.14          1.65         0.92 o                         
  -7  -2  10         27.31         24.69         1.84 o                         
  -6  -2  10          4.67          4.25         1.06 o                         
  -5  -2  10         45.33         38.77         2.13 o                         
  -4  -2  10        101.78         97.62         3.52 o                         
  -3  -2  10        376.44        360.89         9.25 o                         
  -2  -2  10         11.53         11.63         2.45 o                         
  -1  -2  10        227.16        208.49         5.88 o                         
   0  -2  10          8.22          7.06         1.07 o                         
   1  -2  10         21.72         19.97         1.52 o                         
   2  -2  10         43.25         46.57         1.56 o                         
   3  -2  10          7.63          5.63         0.71 o                         
   4  -2  10          9.75         11.58         0.92 o                         
   5  -2  10         90.00         89.25         2.81 o                         
   6  -2  10         52.51         58.38         2.27 o                         
   7  -2  10         58.13         63.55         3.12 o                         
   8  -2  10         49.89         57.88         4.32 o                         
 -11  -1  10         58.10         56.16         4.17 o                         
 -10  -1  10         47.73         54.41         2.72 o                         
  -9  -1  10         22.32         19.58         1.65 o                         
  -8  -1  10         53.75         53.47         2.02 o                         
  -7  -1  10        143.27        146.57         3.81 o                         
  -6  -1  10          8.48          7.59         0.85 o                         
  -5  -1  10         12.02         14.48         1.01 o                         
  -4  -1  10        172.51        168.92         4.84 o                         
  -3  -1  10        707.07        675.55        15.67 o                         
  -2  -1  10        379.76        364.08         9.06 o                         
  -1  -1  10        196.94        194.63         5.43 o                         
   0  -1  10          8.28          9.38         1.14 o                         
   1  -1  10         91.47         86.86         3.71 o                         
   2  -1  10         53.91         57.96         1.66 o                         
   3  -1  10          1.26          1.38         0.64 o                         
   4  -1  10          0.54          0.87         0.66 o                         
   5  -1  10         39.19         40.25         2.56 o                         
   6  -1  10         43.87         44.13         1.86 o                         
   7  -1  10         27.97         29.91         5.18 o                         
   8  -1  10          5.32          3.83         1.82 o                         
   9  -1  10         44.57         52.57         4.07 o                         
 -11   0  10          4.17          7.30         1.74 o                         
 -10   0  10          3.12          2.56         1.42 o                         
  -9   0  10         26.79         27.66         1.96 o                         
  -8   0  10          7.39          7.71         0.95 o                         
  -7   0  10          7.29          4.80         0.66 o                         
  -6   0  10         15.02         17.74         0.95 o                         
  -5   0  10        110.04         96.29         2.26 o                         
  -4   0  10         47.11         46.91         1.67 o                         
  -3   0  10        111.27        113.84         3.45 o                         
  -2   0  10        191.36        192.89         4.30 o                         
  -1   0  10         89.56         82.31         2.30 o                         
   0   0  10         18.12         17.24         1.03 o                         
   1   0  10         83.60         73.83         2.17 o                         
   2   0  10        101.48        101.69         2.75 o                         
   3   0  10         11.88         13.24         1.00 o                         
   4   0  10         12.85         14.03         1.29 o                         
   5   0  10        163.00        177.49         4.27 o                         
   6   0  10          5.34          5.78         1.06 o                         
   7   0  10          0.01         -0.71         0.71 o                         
   8   0  10         24.47         27.93         2.70 o                         
 -11   1  10         58.31         63.35         3.23 o                         
 -10   1  10         47.72         47.74         2.69 o                         
  -9   1  10         22.19         20.93         1.77 o                         
  -8   1  10         53.80         52.48         2.62 o                         
  -7   1  10        143.13        147.67         3.82 o                         
  -6   1  10          8.54          7.27         0.88 o                         
  -5   1  10         12.09         13.09         0.97 o                         
  -4   1  10        172.38        160.55         3.99 o                         
  -3   1  10        707.44        681.23        11.23 o                         
  -2   1  10        379.77        363.24         6.39 o                         
  -1   1  10        196.88        191.37         3.75 o                         
   0   1  10          8.34          8.07         0.66 o                         
   1   1  10         91.25         92.25         2.59 o                         
   2   1  10         53.97         51.50         2.34 o                         
   3   1  10          1.25          0.27         0.66 o                         
   4   1  10          0.54          0.77         0.86 o                         
   5   1  10         39.21         40.99         2.38 o                         
   6   1  10         43.83         41.69         2.22 o                         
   7   1  10         28.03         29.60         1.91 o                         
   8   1  10          5.34          3.83         1.07 o                         
   9   1  10         44.53         49.67         2.57 o                         
 -11   2  10          6.71          6.36         1.47 o                         
 -10   2  10         35.53         41.41         2.64 o                         
  -9   2  10          2.91          1.88         1.02 o                         
  -8   2  10          0.14          0.52         0.83 o                         
  -7   2  10         27.39         25.04         1.94 o                         
  -6   2  10          4.68          6.23         1.10 o                         
  -5   2  10         45.34         43.17         2.17 o                         
  -4   2  10        101.68        102.79         2.43 o                         
  -3   2  10        376.71        370.19         6.57 o                         
  -2   2  10         11.51         11.17         0.81 o                         
  -1   2  10        227.44        212.77         4.17 o                         
   0   2  10          8.25          8.80         0.76 o                         
   1   2  10         21.89         18.41         1.01 o                         
   2   2  10         43.21         44.27         2.19 o                         
   3   2  10          7.61          5.87         1.01 o                         
   4   2  10          9.73         14.48         1.41 o                         
   5   2  10         90.14         75.65         3.18 o                         
   6   2  10         52.34         50.82         2.60 o                         
   7   2  10         58.23         60.96         4.22 o                         
   8   2  10         49.82         54.97         3.12 o                         
  -9   3  10         38.16         38.82         5.13 o                         
  -8   3  10         25.90         21.92         1.98 o                         
  -7   3  10         40.95         41.30         2.80 o                         
  -6   3  10          3.15          2.84         0.99 o                         
  -5   3  10          8.16         11.12         1.35 o                         
  -4   3  10         85.77         84.13         2.64 o                         
  -3   3  10        109.29        104.47         2.54 o                         
  -2   3  10         54.61         54.23         1.71 o                         
  -1   3  10          4.54          5.24         0.70 o                         
   0   3  10         57.24         51.23         1.71 o                         
   1   3  10         27.75         26.39         1.28 o                         
   2   3  10        172.87        160.67         4.93 o                         
   3   3  10          2.35          1.69         0.87 o                         
   4   3  10          5.22          4.87         1.08 o                         
   5   3  10          3.91          3.09         0.99 o                         
   6   3  10          1.33          2.50         0.97 o                         
   7   3  10         32.36         36.88         2.41 o                         
  -7   4  10          3.18          2.52         1.20 o                         
  -6   4  10          0.12         -0.37         1.03 o                         
  -5   4  10         17.67         15.64         1.73 o                         
  -4   4  10          4.71          4.41         1.40 o                         
  -3   4  10         28.79         31.20         3.68 o                         
  -2   4  10          7.77          8.27         1.01 o                         
  -1   4  10         21.98         20.09         1.16 o                         
   0   4  10          3.91          4.01         0.73 o                         
   1   4  10        115.45        106.30         2.85 o                         
   2   4  10          8.93         10.05         1.33 o                         
   3   4  10         24.29         25.21         3.85 o                         
   4   4  10         16.81         19.14         1.79 o                         
   5   4  10          0.59         -0.32         0.77 o                         
  -3   5  10          2.27          1.83         1.09 o                         
  -2   5  10         39.21         39.36         3.93 o                         
  -1   5  10          6.02          3.90         1.36 o                         
   0   5  10          1.93          2.15         0.91 o                         
   1   5  10          3.59          3.73         0.93 o                         
  -6  -4  11          9.79          8.51         2.92 o                         
  -5  -4  11          4.83          5.30         1.50 o                         
  -4  -4  11          3.79          3.22         1.25 o                         
  -3  -4  11         42.36         44.64         2.64 o                         
  -2  -4  11         86.93         90.58         3.73 o                         
  -1  -4  11          4.69          3.40         1.18 o                         
   0  -4  11          6.63          8.42         1.31 o                         
   1  -4  11         54.93         57.82         2.32 o                         
   2  -4  11         23.02         20.90         1.51 o                         
   3  -4  11         32.05         34.43         3.15 o                         
   4  -4  11         11.58         11.98         1.70 o                         
  -9  -3  11          0.99          0.71         1.08 o                         
  -8  -3  11          0.83         -0.22         1.37 o                         
  -7  -3  11          8.16          8.02         1.42 o                         
  -6  -3  11          7.25          8.24         1.36 o                         
  -5  -3  11          3.40          2.33         1.02 o                         
  -4  -3  11          0.80          0.70         0.87 o                         
  -3  -3  11         62.64         59.23         3.36 o                         
  -2  -3  11         21.80         23.91         2.53 o                         
  -1  -3  11         30.59         30.01         2.80 o                         
   0  -3  11         16.38         19.86         1.60 o                         
   1  -3  11          4.73          2.80         0.98 o                         
   2  -3  11          4.16          5.10         0.78 o                         
   3  -3  11          8.28          5.34         0.95 o                         
   4  -3  11          0.29          1.22         0.77 o                         
   5  -3  11          9.88         13.78         1.34 o                         
   6  -3  11          7.07          8.99         1.56 o                         
 -10  -2  11         18.51         16.74         2.75 o                         
  -9  -2  11          5.97          6.88         1.33 o                         
  -8  -2  11          7.52          7.48         1.30 o                         
  -7  -2  11         10.06          9.24         1.36 o                         
  -6  -2  11         47.73         43.02         2.60 o                         
  -5  -2  11          5.52          5.20         1.07 o                         
  -4  -2  11          3.14          3.34         1.01 o                         
  -3  -2  11        178.30        168.63         5.22 o                         
  -2  -2  11         44.45         41.14         2.19 o                         
  -1  -2  11         77.58         71.66         2.90 o                         
   0  -2  11         35.90         34.08         2.03 o                         
   1  -2  11         17.51         20.92         2.55 o                         
   2  -2  11        121.45        115.64         2.80 o                         
   3  -2  11         37.77         35.05         1.45 o                         
   4  -2  11         10.02         12.86         0.99 o                         
   5  -2  11        115.17        116.85         8.62 o                         
   6  -2  11          4.21          8.46         2.53 o                         
   7  -2  11          2.63          0.69         1.62 o                         
 -11  -1  11         39.82         43.93         3.78 o                         
 -10  -1  11         49.36         50.97         3.98 o                         
  -9  -1  11         42.84         43.49         2.39 o                         
  -8  -1  11          7.34          5.58         1.16 o                         
  -7  -1  11         67.18         64.93         2.79 o                         
  -6  -1  11        229.71        212.98         9.72 o                         
  -5  -1  11         34.41         30.15         1.89 o                         
  -4  -1  11          8.17          6.80         1.09 o                         
  -3  -1  11         61.79         62.79         2.64 o                         
  -2  -1  11        143.84        140.49         4.37 o                         
  -1  -1  11         10.50          8.44         1.18 o                         
   0  -1  11          5.20          6.94         1.07 o                         
   1  -1  11          0.64          0.29         1.33 o                         
   2  -1  11         31.69         32.58         1.58 o                         
   3  -1  11         12.72         10.69         1.04 o                         
   4  -1  11          1.27          1.48         0.68 o                         
   5  -1  11          3.26          3.88         1.35 o                         
   6  -1  11         33.38         36.76         2.46 o                         
   7  -1  11          0.98         -0.35         0.80 o                         
   8  -1  11         36.28         39.86         3.68 o                         
 -11   0  11          0.82          1.77         1.42 o                         
 -10   0  11          0.62         -1.13         1.13 o                         
  -9   0  11          1.87          4.71         1.57 o                         
  -8   0  11          7.69          6.97         1.17 o                         
  -7   0  11        173.70        143.83         4.65 o                         
  -6   0  11         52.47         41.91         1.70 o                         
  -5   0  11        275.39        262.73         5.72 o                         
  -4   0  11         25.96         25.54         2.02 o                         
  -3   0  11         20.04         20.32         1.17 o                         
  -2   0  11        182.19        182.41         4.21 o                         
  -1   0  11         80.19         84.65         2.44 o                         
   0   0  11         29.67         35.31         1.53 o                         
   1   0  11        403.61        382.31         7.78 o                         
   2   0  11         82.45         85.89         3.23 o                         
   3   0  11         49.68         47.13         2.31 o                         
   4   0  11          0.46          0.44         0.73 o                         
   5   0  11         35.22         36.51         2.08 o                         
   6   0  11          1.38          1.91         0.89 o                         
   7   0  11         12.26         13.10         1.50 o                         
   8   0  11          1.51          3.63         1.52 o                         
 -11   1  11         39.80         38.47         2.66 o                         
 -10   1  11         49.20         53.87         2.89 o                         
  -9   1  11         42.90         39.52         4.12 o                         
  -8   1  11          7.35          6.71         1.20 o                         
  -7   1  11         67.50         65.39         3.30 o                         
  -6   1  11        229.49        216.75         5.09 o                         
  -5   1  11         34.46         30.19         1.23 o                         
  -4   1  11          8.14          8.82         0.74 o                         
  -3   1  11         61.52         59.87         1.72 o                         
  -2   1  11        143.77        135.91         3.56 o                         
  -1   1  11         10.47          8.38         0.89 o                         
   0   1  11          5.23          3.86         0.76 o                         
   1   1  11          0.65         -0.51         0.51 o                         
   2   1  11         31.63         30.69         1.91 o                         
   3   1  11         12.72         12.02         1.30 o                         
   4   1  11          1.30          0.67         0.75 o                         
   5   1  11          3.23          3.60         1.20 o                         
   6   1  11         33.36         31.87         2.08 o                         
   7   1  11          0.98          3.00         1.23 o                         
   8   1  11         36.32         38.47         7.27 o                         
 -10   2  11         18.41         18.98         1.96 o                         
  -9   2  11          5.97          7.01         2.63 o                         
  -8   2  11          7.50          5.43         1.28 o                         
  -7   2  11         10.08         10.64         1.36 o                         
  -6   2  11         47.70         47.46         2.43 o                         
  -5   2  11          5.52          5.16         0.81 o                         
  -4   2  11          3.17          2.35         0.57 o                         
  -3   2  11        177.98        174.86         5.09 o                         
  -2   2  11         44.59         42.24         1.46 o                         
  -1   2  11         77.43         68.41         1.94 o                         
   0   2  11         35.90         34.62         2.18 o                         
   1   2  11         17.59         18.52         1.15 o                         
   2   2  11        121.36        107.56         3.85 o                         
   3   2  11         37.76         37.18         2.13 o                         
   4   2  11          9.99          9.90         1.26 o                         
   5   2  11        115.26        114.38         4.10 o                         
   6   2  11          4.16          6.92         1.21 o                         
   7   2  11          2.60          2.72         1.20 o                         
  -9   3  11          1.00          1.76         2.41 o                         
  -8   3  11          0.82          0.44         0.97 o                         
  -7   3  11          8.12          7.53         1.35 o                         
  -6   3  11          7.23          9.01         1.37 o                         
  -5   3  11          3.38          4.66         1.11 o                         
  -4   3  11          0.80         -0.15         0.61 o                         
  -3   3  11         62.72         63.65         2.29 o                         
  -2   3  11         21.80         21.42         1.15 o                         
  -1   3  11         30.56         29.81         1.41 o                         
   0   3  11         16.45         15.62         1.04 o                         
   1   3  11          4.73          3.79         0.71 o                         
   2   3  11          4.15          3.73         0.99 o                         
   3   3  11          8.32          5.25         1.09 o                         
   4   3  11          0.29         -0.75         0.75 o                         
   5   3  11          9.93         10.76         1.42 o                         
   6   3  11          7.02         10.76         1.47 o                         
  -6   4  11          9.88          7.60         2.04 o                         
  -5   4  11          4.81          4.66         1.25 o                         
  -4   4  11          3.76          2.70         1.10 o                         
  -3   4  11         42.32         46.22         2.60 o                         
  -2   4  11         86.69         93.44         3.01 o                         
  -1   4  11          4.72          6.09         0.81 o                         
   0   4  11          6.64          5.63         1.09 o                         
   1   4  11         54.88         56.59         2.32 o                         
   2   4  11         23.03         18.74         1.72 o                         
   3   4  11         32.13         30.82         2.18 o                         
   4   4  11         11.58         12.47         1.67 o                         
  -5  -4  12         20.17         21.65         2.08 o                         
  -4  -4  12         13.60         15.32         1.99 o                         
  -3  -4  12          0.07          1.35         1.08 o                         
  -2  -4  12         33.75         30.69         2.22 o                         
  -1  -4  12         15.90         19.04         1.86 o                         
   0  -4  12         19.64         19.70         1.84 o                         
   1  -4  12         19.96         22.70         1.93 o                         
   2  -4  12          7.66          9.97         1.21 o                         
  -8  -3  12         10.59         11.27         2.65 o                         
  -7  -3  12          0.91          1.94         1.14 o                         
  -6  -3  12         36.69         38.82         4.59 o                         
  -5  -3  12         34.49         39.39         3.26 o                         
  -4  -3  12         45.67         48.49         2.62 o                         
  -3  -3  12         61.40         59.28         2.85 o                         
  -2  -3  12          0.94         -0.81         0.81 o                         
  -1  -3  12          5.49          3.26         1.05 o                         
   0  -3  12          0.23         -0.78         0.78 o                         
   1  -3  12         22.56         23.56         1.87 o                         
   2  -3  12         27.07         25.43         1.38 o                         
   3  -3  12         41.57         43.73         3.27 o                         
   4  -3  12          8.12          6.76         1.05 o                         
   5  -3  12         13.14         17.48         1.89 o                         
  -9  -2  12          0.48         -0.19         1.11 o                         
  -8  -2  12          0.64          0.08         0.99 o                         
  -7  -2  12          9.18          7.36         1.34 o                         
  -6  -2  12          8.77          7.02         1.23 o                         
  -5  -2  12         37.91         34.13         2.19 o                         
  -4  -2  12         53.08         49.51         5.79 o                         
  -3  -2  12         29.05         33.24         2.26 o                         
  -2  -2  12         33.71         34.38         2.14 o                         
  -1  -2  12         14.75         11.88         1.39 o                         
   0  -2  12         16.13         16.30         3.29 o                         
   1  -2  12         38.32         39.79         2.24 o                         
   2  -2  12         17.40         20.31         1.40 o                         
   3  -2  12         11.84         14.40         1.26 o                         
   4  -2  12          7.47          8.59         1.09 o                         
   5  -2  12          7.72          7.69         1.32 o                         
   6  -2  12          3.13          2.26         2.72 o                         
 -10  -1  12         19.72         22.19         2.90 o                         
  -9  -1  12         22.89         23.56         2.80 o                         
  -8  -1  12         15.69         16.38         3.66 o                         
  -7  -1  12         42.24         37.45         2.21 o                         
  -6  -1  12         46.59         45.46         3.39 o                         
  -5  -1  12        109.44         96.41         3.63 o                         
  -4  -1  12         16.60         15.80         2.18 o                         
  -3  -1  12         44.40         41.50         2.25 o                         
  -2  -1  12        166.45        171.04         8.08 o                         
  -1  -1  12        261.11        252.75         7.06 o                         
   0  -1  12        264.23        254.96        13.03 o                         
   1  -1  12        118.24        120.72         3.30 o                         
   2  -1  12         24.81         27.32         2.05 o                         
   3  -1  12         14.80         18.16         1.30 o                         
   4  -1  12         18.37         22.14         1.75 o                         
   5  -1  12         11.49         11.14         1.41 o                         
   6  -1  12         12.68         14.53         2.16 o                         
   7  -1  12          2.22          3.04         1.47 o                         
 -10   0  12          5.48          4.07         1.72 o                         
  -9   0  12         51.59         42.76         3.49 o                         
  -8   0  12          0.95          0.80         0.92 o                         
  -7   0  12          8.32          9.24         1.27 o                         
  -6   0  12         46.90         44.84         1.82 o                         
  -5   0  12          0.64          0.68         0.64 o                         
  -4   0  12          1.87          1.63         0.77 o                         
  -3   0  12          8.28          8.40         0.89 o                         
  -2   0  12         37.52         39.28         2.87 o                         
  -1   0  12        567.21        567.82        13.59 o                         
   0   0  12        198.25        195.63        10.70 o                         
   1   0  12        435.47        433.74        14.92 o                         
   2   0  12         16.87         15.61         2.11 o                         
   3   0  12         33.00         30.16         2.03 o                         
   4   0  12         37.84         39.44         2.22 o                         
   5   0  12         62.91         64.98         6.01 o                         
   6   0  12         93.72        104.03         3.89 o                         
   7   0  12         29.45         36.18         2.29 o                         
 -10   1  12         19.73         24.88         2.06 o                         
  -9   1  12         22.90         24.84         2.85 o                         
  -8   1  12         15.72         12.57         2.11 o                         
  -7   1  12         42.14         38.49         2.24 o                         
  -6   1  12         46.49         47.76         2.50 o                         
  -5   1  12        109.27        102.75         2.88 o                         
  -4   1  12         16.68         14.43         1.09 o                         
  -3   1  12         44.36         42.92         1.74 o                         
  -2   1  12        166.76        162.05         4.04 o                         
  -1   1  12        261.27        258.25         5.71 o                         
   0   1  12        264.14        255.26         5.75 o                         
   1   1  12        118.47        116.60         3.28 o                         
   2   1  12         24.72         29.85         6.23 o                         
   3   1  12         14.75         14.43         1.46 o                         
   4   1  12         18.31         22.72         2.50 o                         
   5   1  12         11.44         11.11         1.37 o                         
   6   1  12         12.74         14.49         1.56 o                         
   7   1  12          2.22          2.32         1.02 o                         
  -9   2  12          0.50          0.58         1.04 o                         
  -8   2  12          0.64          0.90         0.99 o                         
  -7   2  12          9.16          7.78         1.55 o                         
  -6   2  12          8.81          8.95         1.28 o                         
  -5   2  12         37.99         37.11         1.82 o                         
  -4   2  12         53.11         52.66         1.72 o                         
  -3   2  12         29.08         27.70         1.28 o                         
  -2   2  12         33.67         36.45         1.41 o                         
  -1   2  12         14.71         14.20         1.92 o                         
   0   2  12         16.04         15.05         1.21 o                         
   1   2  12         38.29         40.80         1.80 o                         
   2   2  12         17.32         20.28         2.95 o                         
   3   2  12         11.83         10.95         1.39 o                         
   4   2  12          7.50         10.33         2.11 o                         
   5   2  12          7.63          3.96         1.12 o                         
   6   2  12          3.12          2.21         0.98 o                         
  -8   3  12         10.62         11.92         1.72 o                         
  -7   3  12          0.88          2.05         1.18 o                         
  -6   3  12         36.75         42.13         2.55 o                         
  -5   3  12         34.41         37.77         2.39 o                         
  -4   3  12         45.66         47.02         2.12 o                         
  -3   3  12         61.34         58.02         2.25 o                         
  -2   3  12          0.96          0.53         0.56 o                         
  -1   3  12          5.45          5.25         0.76 o                         
   0   3  12          0.23         -0.16         0.55 o                         
   1   3  12         22.55         22.21         1.80 o                         
   2   3  12         27.05         26.87         1.93 o                         
   3   3  12         41.59         35.15         2.29 o                         
   4   3  12          8.10          6.65         1.27 o                         
   5   3  12         13.15         14.74         1.68 o                         
  -5   4  12         20.05         21.31         2.01 o                         
  -4   4  12         13.60         16.18         1.77 o                         
  -3   4  12          0.08         -0.26         0.81 o                         
  -2   4  12         33.90         31.58         1.78 o                         
  -1   4  12         15.94         15.01         1.14 o                         
   0   4  12         19.64         19.24         1.33 o                         
   1   4  12         20.02         20.38         1.55 o                         
   2   4  12          7.67          9.28         1.57 o                         
  -2  -4  13          3.16          1.93         1.23 o                         
  -1  -4  13          7.59          6.88         1.44 o                         
  -7  -3  13         26.55         27.39         2.90 o                         
  -6  -3  13         25.86         32.02         3.90 o                         
  -5  -3  13          4.44          5.53         1.31 o                         
  -4  -3  13          5.67          8.53         1.46 o                         
  -3  -3  13          7.19         10.42         1.49 o                         
  -2  -3  13         24.32         21.91         1.90 o                         
  -1  -3  13         28.07         30.62         2.20 o                         
   0  -3  13          4.74          4.78         1.18 o                         
   1  -3  13          2.28          4.26         0.94 o                         
   2  -3  13          8.29         12.65         1.29 o                         
   3  -3  13          2.96          3.64         1.17 o                         
   4  -3  13          9.23         10.54         1.57 o                         
  -8  -2  13          1.25         -0.92         0.92 o                         
  -7  -2  13          7.50          7.42         1.41 o                         
  -6  -2  13         65.45         74.20         3.31 o                         
  -5  -2  13          1.99          2.04         1.03 o                         
  -4  -2  13         29.07         23.27         2.23 o                         
  -3  -2  13         76.44         75.94         3.31 o                         
  -2  -2  13         22.71         17.92         3.29 o                         
  -1  -2  13         19.04         16.63         1.65 o                         
   0  -2  13         18.96         16.38         1.68 o                         
   1  -2  13          0.33         -0.34         0.66 o                         
   2  -2  13         25.58         30.44         1.69 o                         
   3  -2  13          1.97          0.92         0.81 o                         
   4  -2  13          6.53          5.20         1.08 o                         
   5  -2  13          8.96          8.13         1.41 o                         
  -9  -1  13          1.86          2.06         1.67 o                         
  -8  -1  13          5.25          4.86         1.87 o                         
  -7  -1  13         18.80         21.87         1.82 o                         
  -6  -1  13         35.43         33.48         2.21 o                         
  -5  -1  13         93.16         83.39         3.46 o                         
  -4  -1  13         45.38         42.38         2.32 o                         
  -3  -1  13         13.78         13.93         1.52 o                         
  -2  -1  13         24.36         24.61         1.87 o                         
  -1  -1  13         70.02         76.07         3.17 o                         
   0  -1  13         55.58         58.87         2.76 o                         
   1  -1  13        176.47        182.40         4.51 o                         
   2  -1  13         35.62         36.65         1.79 o                         
   3  -1  13         22.22         24.07         1.92 o                         
   4  -1  13         12.35         10.77         3.58 o                         
   5  -1  13         20.55         24.07         1.93 o                         
   6  -1  13          5.21          6.68         1.77 o                         
  -9   0  13         13.14         11.68         2.16 o                         
  -8   0  13          4.86          6.65         1.27 o                         
  -7   0  13         12.67         14.43         1.57 o                         
  -6   0  13         14.54         19.21         1.67 o                         
  -5   0  13          3.87          5.49         1.12 o                         
  -4   0  13         11.44         12.77         1.45 o                         
  -3   0  13         12.02         13.26         1.43 o                         
  -2   0  13          0.01          1.39         0.93 o                         
  -1   0  13          7.46          5.81         1.17 o                         
   0   0  13        171.00        169.72         5.29 o                         
   1   0  13         36.28         38.65         3.09 o                         
   2   0  13         13.11         16.80         1.62 o                         
   3   0  13          7.19          6.46         1.21 o                         
   4   0  13          1.41          1.30         0.89 o                         
   5   0  13         45.97         59.77         4.25 o                         
   6   0  13          8.68         12.79         2.28 o                         
  -9   1  13          1.84          3.44         1.62 o                         
  -8   1  13          5.27          5.79         1.77 o                         
  -7   1  13         18.75         19.45         2.53 o                         
  -6   1  13         35.46         35.95         2.20 o                         
  -5   1  13         93.44         88.55         2.72 o                         
  -4   1  13         45.43         41.12         1.78 o                         
  -3   1  13         13.65         15.17         1.16 o                         
  -2   1  13         24.46         26.48         1.47 o                         
  -1   1  13         69.78         73.61         2.47 o                         
   0   1  13         55.59         59.79         2.76 o                         
   1   1  13        176.25        165.14         7.81 o                         
   2   1  13         35.44         36.13         2.24 o                         
   3   1  13         22.20         19.70         1.73 o                         
   4   1  13         12.32          9.32         1.69 o                         
   5   1  13         20.61         18.99         2.72 o                         
   6   1  13          5.19          4.77         1.23 o                         
  -8   2  13          1.25          0.54         1.47 o                         
  -7   2  13          7.50          5.06         1.77 o                         
  -6   2  13         65.46         65.49         4.47 o                         
  -5   2  13          1.98          0.58         0.86 o                         
  -4   2  13         29.06         27.09         4.37 o                         
  -3   2  13         76.39         79.91         2.62 o                         
  -2   2  13         22.76         25.86         1.81 o                         
  -1   2  13         19.00         20.70         1.40 o                         
   0   2  13         18.96         16.36         1.54 o                         
   1   2  13          0.31         -0.33         0.65 o                         
   2   2  13         25.68         26.58         1.98 o                         
   3   2  13          1.95          2.12         1.74 o                         
   4   2  13          6.53          5.52         1.20 o                         
   5   2  13          9.01          8.33         1.35 o                         
  -7   3  13         26.49         37.43         4.00 o                         
  -6   3  13         25.92         31.02         2.28 o                         
  -5   3  13          4.42          7.12         2.38 o                         
  -4   3  13          5.66          7.22         1.05 o                         
  -3   3  13          7.15          6.72         1.02 o                         
  -2   3  13         24.38         24.76         1.34 o                         
  -1   3  13         28.11         30.99         1.48 o                         
   0   3  13          4.79          4.24         0.90 o                         
   1   3  13          2.31          3.79         1.23 o                         
   2   3  13          8.31          8.68         1.35 o                         
   3   3  13          2.93          1.94         1.04 o                         
   4   3  13          9.22          8.81         1.47 o                         
  -2   4  13          3.19          3.78         0.99 o                         
  -1   4  13          7.58          9.27         2.24 o                         
  -5  -3  14         19.81         18.59         1.97 o                         
  -4  -3  14         37.67         42.04         2.70 o                         
  -3  -3  14         36.22         40.84         2.60 o                         
  -2  -3  14        160.43        163.17        10.11 o                         
  -1  -3  14         12.13         11.08         1.67 o                         
   0  -3  14         14.09         18.09         1.84 o                         
   1  -3  14         13.50         17.28         1.50 o                         
   2  -3  14         14.90         15.92         1.68 o                         
  -7  -2  14         41.31         51.97         3.29 o                         
  -6  -2  14        101.45        115.28         6.21 o                         
  -5  -2  14         16.56         15.94         1.72 o                         
  -4  -2  14         40.37         37.69         3.66 o                         
  -3  -2  14         62.79         58.94         3.03 o                         
  -2  -2  14         65.61         66.12         3.12 o                         
  -1  -2  14         22.81         26.53         2.07 o                         
   0  -2  14         39.13         41.36         2.53 o                         
   1  -2  14         13.83         15.73         1.36 o                         
   2  -2  14         20.13         21.93         1.57 o                         
   3  -2  14         35.57         35.39         1.96 o                         
   4  -2  14          9.35         10.48         1.54 o                         
  -8  -1  14         31.09         33.43         3.58 o                         
  -7  -1  14         21.38         23.92         2.01 o                         
  -6  -1  14          6.98          7.27         1.35 o                         
  -5  -1  14          5.03          2.75         1.08 o                         
  -4  -1  14         12.46         13.38         1.61 o                         
  -3  -1  14         18.51         18.15         1.74 o                         
  -2  -1  14         42.60         45.22         3.34 o                         
  -1  -1  14          4.85          4.98         1.21 o                         
   0  -1  14         19.46         22.35         2.72 o                         
   1  -1  14         24.79         26.54         2.08 o                         
   2  -1  14        122.31        128.50         4.65 o                         
   3  -1  14         22.70         21.41         2.53 o                         
   4  -1  14          7.05         11.53         2.53 o                         
   5  -1  14          0.51          1.30         1.00 o                         
  -8   0  14         11.38          7.95         2.21 o                         
  -7   0  14          0.43          1.62         1.57 o                         
  -6   0  14          9.94         10.51         1.42 o                         
  -5   0  14         21.70         23.09         1.83 o                         
  -4   0  14          0.30         -0.62         0.81 o                         
  -3   0  14          1.80         -0.01         0.84 o                         
  -2   0  14          6.11          7.17         2.11 o                         
  -1   0  14          0.00          1.45         1.13 o                         
   0   0  14         39.20         38.23         2.38 o                         
   1   0  14         98.96         95.43         3.78 o                         
   2   0  14         86.37         86.58         3.61 o                         
   3   0  14          3.58          6.53         1.28 o                         
   4   0  14          9.41          8.30         1.41 o                         
   5   0  14         30.63         41.00         2.55 o                         
  -8   1  14         31.13         32.94         3.29 o                         
  -7   1  14         21.45         24.24         2.03 o                         
  -6   1  14          6.94          7.47         1.28 o                         
  -5   1  14          5.03          2.15         0.80 o                         
  -4   1  14         12.43         13.31         1.32 o                         
  -3   1  14         18.61         18.40         1.33 o                         
  -2   1  14         42.70         42.98         1.93 o                         
  -1   1  14          4.88          4.53         1.11 o                         
   0   1  14         19.50         19.30         3.49 o                         
   1   1  14         24.86         24.71         2.26 o                         
   2   1  14        122.52        131.24         6.85 o                         
   3   1  14         22.78         25.32         2.68 o                         
   4   1  14          7.02          7.31         1.37 o                         
   5   1  14          0.50          0.62         0.98 o                         
  -7   2  14         41.23         54.00         4.12 o                         
  -6   2  14        101.55        107.80         6.04 o                         
  -5   2  14         16.58         16.90         1.68 o                         
  -4   2  14         40.28         43.45         2.48 o                         
  -3   2  14         62.84         63.04         2.37 o                         
  -2   2  14         65.64         65.47         2.42 o                         
  -1   2  14         22.77         22.63         1.53 o                         
   0   2  14         39.08         39.26         1.92 o                         
   1   2  14         13.86         15.89         1.65 o                         
   2   2  14         20.10         21.96         2.95 o                         
   3   2  14         35.54         34.80         2.34 o                         
   4   2  14          9.37          9.62         1.46 o                         
  -5   3  14         19.69         16.54         2.60 o                         
  -4   3  14         37.67         38.73         2.51 o                         
  -3   3  14         36.28         35.04         2.40 o                         
  -2   3  14        160.47        174.21         4.55 o                         
  -1   3  14         12.16         11.56         1.26 o                         
   0   3  14         14.10         16.92         1.42 o                         
   1   3  14         13.58         16.80         1.71 o                         
   2   3  14         14.81         19.04         4.17 o                         
  -5  -2  15         60.59         66.40         3.37 o                         
  -4  -2  15          4.09          3.96         1.29 o                         
  -3  -2  15          7.79          7.14         1.44 o                         
  -2  -2  15         27.17         31.51         2.36 o                         
  -1  -2  15         44.82         51.03         3.14 o                         
   0  -2  15          7.04          5.12         1.41 o                         
   1  -2  15         16.82         21.42         2.87 o                         
   2  -2  15         17.02         17.33         1.52 o                         
  -7  -1  15         11.20         13.00         1.68 o                         
  -6  -1  15          5.04          6.17         1.37 o                         
  -5  -1  15          1.45          2.09         1.18 o                         
  -4  -1  15          1.68         -0.20         0.99 o                         
  -3  -1  15          3.20          3.66         1.16 o                         
  -2  -1  15         14.92         15.41         1.99 o                         
  -1  -1  15         20.98         22.87         1.99 o                         
   0  -1  15          3.36          1.71         1.11 o                         
   1  -1  15         16.42         15.53         1.77 o                         
   2  -1  15          0.89          1.19         1.07 o                         
   3  -1  15         41.50         40.47         2.64 o                         
  -7   0  15          2.46          5.06         2.11 o                         
  -6   0  15          7.62          7.41         1.40 o                         
  -5   0  15          0.71          1.66         1.05 o                         
  -4   0  15          5.76          5.76         1.26 o                         
  -3   0  15         15.55         13.62         2.09 o                         
  -2   0  15          8.82          8.84         1.37 o                         
  -1   0  15          1.81          2.27         1.20 o                         
   0   0  15          0.28          0.88         0.90 o                         
   1   0  15         33.64         33.33         2.33 o                         
   2   0  15          1.23          2.04         1.82 o                         
   3   0  15          7.76         11.30         1.61 o                         
   4   0  15         11.67         13.12         1.70 o                         
  -7   1  15         11.22         14.92         1.77 o                         
  -6   1  15          5.03          6.65         1.35 o                         
  -5   1  15          1.46          4.32         1.91 o                         
  -4   1  15          1.67          0.75         0.95 o                         
  -3   1  15          3.19          4.06         1.14 o                         
  -2   1  15         14.89         16.53         2.06 o                         
  -1   1  15         21.03         24.62         3.36 o                         
   0   1  15          3.36          5.03         1.24 o                         
   1   1  15         16.40         18.33         1.82 o                         
   2   1  15          0.86          0.80         0.97 o                         
   3   1  15         41.42         43.12         4.44 o                         
  -5   2  15         60.69         68.56         3.26 o                         
  -4   2  15          4.09          2.92         1.82 o                         
  -3   2  15          7.82          7.86         1.08 o                         
  -2   2  15         27.17         33.12         1.82 o                         
  -1   2  15         44.79         51.43         2.71 o                         
   0   2  15          7.04          9.78         1.19 o                         
   1   2  15         16.86         18.56         1.85 o                         
   2   2  15         16.95         19.99         1.90 o                         
  -5  -1  16         22.35         26.28         5.15 o                         
  -4  -1  16          4.94          5.83         1.43 o                         
  -3  -1  16         14.98         16.59         1.99 o                         
  -2  -1  16         11.42         10.07         3.24 o                         
  -1  -1  16          2.18          1.17         1.17 o                         
   0  -1  16         19.47         25.43         2.22 o                         
   1  -1  16          0.56          0.89         3.46 o                         
  -5   0  16         10.19         13.16         1.71 o                         
  -4   0  16          7.93         14.11         1.72 o                         
  -3   0  16          0.00         -0.08         0.95 o                         
  -2   0  16         12.10         15.01         1.75 o                         
  -1   0  16          0.30          0.54         1.03 o                         
   0   0  16          0.64          2.47         1.14 o                         
   1   0  16          0.29          0.01         1.45 o                         
   2   0  16          8.85          7.08         1.47 o                         
  -5   1  16         22.37         23.42         3.09 o                         
  -4   1  16          4.97          5.54         1.89 o                         
  -3   1  16         15.02         14.46         1.89 o                         
  -2   1  16         11.40         13.95         1.66 o                         
  -1   1  16          2.17          1.92         1.15 o                         
   0   1  16         19.39         19.82         2.04 o                         
   1   1  16          0.55          1.45         1.10 o                         
                                                                                
